# Supplementary material for: The Genome of the Toluene-Degrading Pseudomonas veronii Strain 1YdBTEX2 and Its Differential Gene Expression in Contaminated Sand
Source: PLoS One. 2016 Nov 3;11(11):e0165850. doi: 10.1371/journal.pone.0165850 (PMC5094676; doi:10.1371/journal.pone.0165850)
Supplement: S2 File — Table A. Putative intact and incomplete prophages found in the genome of P. veronii strain 1YdBTEX2 and their differential gene expression. Table B. Putative regions of genome plasticity and genomic islands, and their differential gene expression. Table C. Differential expression of genes implicated in aerobic respiration and energy generation. Table D. Differential expression of genes for denitrification. Table E. Differential expression of genes associated with flagella, pilus, or chemotaxis. Table F. Differential expression of genes associated with secretion systems. Table G. Differential expression of genes for putative toxin/anti-toxin systems. Table H. Differential expression of genes for putative heavy metal resistance mechanisms. Table I. Differential expression of genes for putative aromatic hydrocarbon compound metabolism. Table J. Differential expression of genes in the genome of P. veronii 1YdBTEX2. Table K. Enriched GO terms among the significantly differentially expressed genes as response to change of carbon source. Table L. Enriched GO terms among the significantly differentially expressed genes as response to change of environment. Table M. Sorted genes significantly higher expressed in sand than in liquid. Table N. Sorted genes significantly lower expressed in sand than in liquid. Table O. Comparison of differentially expressed genes in sand versus under matric or solute stress. Table P. Common GO terms enriched in sand between P. veronii 1YdBTEX2 and Sphingomonas wittichii RW1. (XLSX) [file pone.0165850.s002.xlsx]

## Sheet: A_Prophages_islands_P.veronii
Table A	Putative intact and incomplete prophages found in the genome of P. veronii strain 1YdBTEX2 and their differential gene expression
											logFC>1, FDR<1e-5, P<0.001
											logFC<1, FDR<1e-5, P<0.001
Number	Replicon	Length (Kb)	Completeness	Position	Type	loci
1	chromosome 1	23.8	intact	1344447..1368260	PHAGE_Vibrio_VP882_NC_009016	PVE_r1g1249-1276				ND, no differential expression detected by ANOVA
2	chromosome 1	26.3	incomplete	1670753..1697132	PHAGE_Riemer_RAP44_NC_019490	PVE_r1g1558-1585
3	chromosome 1	43.1	Intact	2095894..2139082	PHAGE_Salmon_SPN1S_NC_016761	PVE_r1g1972-2026
4	chromosome 1	54.6	Intact	2308123..2362812	PHAGE_Pseudo_F10_NC_007805	PVE_r1g2184-2257
5	chromosome 1	28.5	incomplete	5420903..5449415	PHAGE_Acanth_mimivirus_NC_014649	PVE_r1g4907-4936
	chromosome 2	no phages identified
6	plasmid	34.3	Intact	173087..207450	PHAGE_Stx2_converting_1717_NC_011357	Pveronii_final_plasmid_179-212
Prophage and locus				expression
pf1	Gene	Product		logFC.targets.CarbonT	logFC.targets.GrowthS	logFC.targets.CarbonT.targets.GrowthS	logCPM	LR	PValue	FDR
PVE_r1g1249	metG	Methionine--tRNA ligase		-0.82835	-2.49205	1.36617	7.42575	79.0409	4.92876e-17	4.12372e-16				-0.82835	-2.49205	1.36617	7.42575	79.0409	4.92876e-17	4.12372e-16
PVE_r1g1250		Uncharacterized ATP-binding protein in capB 3'region		-0.334001	-1.25584	0.82602	4.14789	14.2821	0.00254532	0.00493282				-0.334001	-1.25584	0.82602	4.14789	14.2821	0.00254532	0.00493282
PVE_r1g1251	fdxA	Ferredoxin-1		-0.817308	-2.49685	0.98072	3.84424	106.325	6.77967e-23	9.45149e-22				-0.817308	-2.49685	0.98072	3.84424	106.325	6.77967e-23	9.45149e-22
PVE_r1g1252	mutS	DNA mismatch repair protein MutS		-0.528893	-0.896926	0.627985	7.5457	17.44	0.000573734	0.00123926				-0.528893	-0.896926	0.627985	7.5457	17.44	0.000573734	0.00123926
PVE_r1g1253		transcriptional regulator		-0.354608	-0.398109	0.271904	7.30622	3.31424	0.345666	0.402943				-0.354608	-0.398109	0.271904	7.30622	3.31424	0.345666	0.402943
PVE_r1g1254		pyocin R2, holin		-0.519842	-0.589092	-0.219256	5.50243	9.7702	0.020624	0.0334688				-0.519842	-0.589092	-0.219256	5.50243	9.7702	0.020624	0.0334688
PVE_r1g1255		hypothetical protein		-0.0936128	-0.551063	-0.62746	6.12372	11.9954	0.0073989	0.0131478				-0.0936128	-0.551063	-0.62746	6.12372	11.9954	0.0073989	0.0131478
PVE_r1g1256		baseplate assembly protein		-0.151315	-0.247561	-0.515451	6.94727	6.51278	0.0891597	0.123818				-0.151315	-0.247561	-0.515451	6.94727	6.51278	0.0891597	0.123818
PVE_r1g1257		phage baseplate protein		-0.278317	-0.294586	-0.463389	5.30396	5.5264	0.137068	0.180667				-0.278317	-0.294586	-0.463389	5.30396	5.5264	0.137068	0.180667
PVE_r1g1258		baseplate assembly protein		-0.314535	-0.303668	-0.36018	6.14506	6.0398	0.10969	0.147946				-0.314535	-0.303668	-0.36018	6.14506	6.0398	0.10969	0.147946
PVE_r1g1259		tail protein		-0.509422	-0.329856	-0.172236	6.33657	6.01543	0.110862	0.149292				-0.509422	-0.329856	-0.172236	6.33657	6.01543	0.110862	0.149292
PVE_r1g1260		hypothetical protein		-0.0341103	0.0523207	-0.420545	8.46205	2.05074	0.561942	0.609702				-0.0341103	0.0523207	-0.420545	8.46205	2.05074	0.561942	0.609702
PVE_r1g1261		hypothetical protein		-0.0974746	0.199968	-0.499387	6.37321	2.396	0.494379	0.547235				-0.0974746	0.199968	-0.499387	6.37321	2.396	0.494379	0.547235
PVE_r1g1262		hypothetical protein		-0.161672	-0.126887	-0.880476	6.69036	5.90769	0.116189	0.155486				-0.161672	-0.126887	-0.880476	6.69036	5.90769	0.116189	0.155486
PVE_r1g1263		tail protein		0.0396543	0.123194	-0.733455	6.47669	2.89808	0.407607	0.464625				0.0396543	0.123194	-0.733455	6.47669	2.89808	0.407607	0.464625
PVE_r1g1264		phage tail protein		-0.0453872	0.315763	-0.69753	5.53419	3.36649	0.338495	0.396001				-0.0453872	0.315763	-0.69753	5.53419	3.36649	0.338495	0.396001
PVE_r1g1265		hypothetical protein		-0.337919	-0.236534	-0.192809	5.19009	2.11494	0.548896	0.597708				-0.337919	-0.236534	-0.192809	5.19009	2.11494	0.548896	0.597708
PVE_r1g1266		hypothetical protein		ND	ND	ND	ND	ND	ND	ND				#N/A	#N/A	#N/A	#N/A	#N/A	#N/A	#N/A
PVE_r1g1267		hypothetical protein		-0.291639	-0.154873	-0.0355935	5.61412	1.22735	0.746452	0.776987				-0.291639	-0.154873	-0.0355935	5.61412	1.22735	0.746452	0.776987
PVE_r1g1268		hypothetical protein		-0.152463	0.0918056	-0.154764	4.35267	0.784761	0.853108	0.872092				-0.152463	0.0918056	-0.154764	4.35267	0.784761	0.853108	0.872092
PVE_r1g1269		Conserved hypothetical protein		-0.237445	-0.0600163	0.0236128	1.57284	0.448899	0.929966	0.939158				-0.237445	-0.0600163	0.0236128	1.57284	0.448899	0.929966	0.939158
PVE_r1g1270		hypothetical protein		-0.239772	-0.0931418	-0.0440007	5.07894	0.82162	0.844289	0.864109				-0.239772	-0.0931418	-0.0440007	5.07894	0.82162	0.844289	0.864109
PVE_r1g1271		pyocin R, lytic enzyme		-0.0409305	0.0522755	-0.116489	3.83015	0.159574	0.983835	0.985563				-0.0409305	0.0522755	-0.116489	3.83015	0.159574	0.983835	0.985563
PVE_r1g1272		lysozyme		-0.354586	-0.152927	-0.281539	2.93574	3.41232	0.332313	0.390236				-0.354586	-0.152927	-0.281539	2.93574	3.41232	0.332313	0.390236
PVE_r1g1273	pncC	Nicotinamide-nucleotide amidohydrolase PncC		-0.0233988	0.415956	-0.29141	6.80231	3.31662	0.345336	0.402627				-0.0233988	0.415956	-0.29141	6.80231	3.31662	0.345336	0.402627
PVE_r1g1274	recA	Protein RecA		-0.127937	-0.0272924	0.211047	10.4156	0.393867	0.941507	0.948295				-0.127937	-0.0272924	0.211047	10.4156	0.393867	0.941507	0.948295
PVE_r1g1275	recX	Regulatory protein RecX		-0.562093	-0.974052	0.701355	6.39313	11.074	0.0113324	0.0193781				-0.562093	-0.974052	0.701355	6.39313	11.074	0.0113324	0.0193781
PVE_r1g1276	cytochrome D ubiquinol oxidase subunit II			-0.200292	0.985642	-0.154762	7.53491	32.9284	3.33463e-07	1.08538e-06				-0.200292	0.985642	-0.154762	7.53491	32.9284	3.33463e-07	1.08538e-06
														#N/A	#N/A	#N/A	#N/A	#N/A	#N/A	#N/A
														#N/A	#N/A	#N/A	#N/A	#N/A	#N/A	#N/A
pf2														#N/A	#N/A	#N/A	#N/A	#N/A	#N/A	#N/A
PVE_r1g1558		hypothetical protein		0.0238947	-0.0190779	0.225369	6.28838	1.51558	0.678679	0.716736				0.0238947	-0.0190779	0.225369	6.28838	1.51558	0.678679	0.716736
PVE_r1g1559		hypothetical protein		0.123214	-0.427635	0.0445038	6.49286	8.1641	0.0427393	0.064184				0.123214	-0.427635	0.0445038	6.49286	8.1641	0.0427393	0.064184
PVE_r1g1560		hypothetical protein		0.177176	-0.157651	-0.250506	6.35453	4.58285	0.205018	0.257259				0.177176	-0.157651	-0.250506	6.35453	4.58285	0.205018	0.257259
PVE_r1g1561		integrase		0.105408	0.959458	-0.0290146	3.89685	20.4627	0.000136099	0.000320466				0.105408	0.959458	-0.0290146	3.89685	20.4627	0.000136099	0.000320466
PVE_r1g1562		hypothetical protein		0.553784	-0.128348	-0.147477	8.21199	2.61174	0.455434	0.511644				0.553784	-0.128348	-0.147477	8.21199	2.61174	0.455434	0.511644
PVE_r1g1563		hypothetical protein		0.883271	1.05431	-0.754169	6.47309	19.035	0.000268885	0.000605036				0.883271	1.05431	-0.754169	6.47309	19.035	0.000268885	0.000605036
PVE_r1g1564		transcriptional regulator		0.974573	1.10831	-0.67336	5.98081	32.1118	4.95697e-07	1.58851e-06				0.974573	1.10831	-0.67336	5.98081	32.1118	4.95697e-07	1.58851e-06
PVE_r1g1565		hypothetical protein		-1.06009	-1.46	0.465607	5.9008	38.5571	2.15417e-08	8.03322e-08				-1.06009	-1.46	0.465607	5.9008	38.5571	2.15417e-08	8.03322e-08
PVE_r1g1566		hypothetical protein		0.0518738	-0.517514	0.279804	1.20311	1.86941	0.599947	0.644887				0.0518738	-0.517514	0.279804	1.20311	1.86941	0.599947	0.644887
PVE_r1g1567		diguanylate cyclase		0.0924238	0.802066	-0.155895	5.02982	11.6457	0.00870079	0.0152475				0.0924238	0.802066	-0.155895	5.02982	11.6457	0.00870079	0.0152475
PVE_r1g1568		LysR family transcriptional regulator		0.0667812	0.547636	-0.0238319	4.41486	11.699	0.00848889	0.0149144				0.0667812	0.547636	-0.0238319	4.41486	11.699	0.00848889	0.0149144
PVE_r1g1569		LysR family transcriptional regulator		-0.124739	-0.0629541	0.989931	2.66817	10.3302	0.0159582	0.0265323				-0.124739	-0.0629541	0.989931	2.66817	10.3302	0.0159582	0.0265323
PVE_r1g1570		allantoate amidohydrolase		-0.530797	-0.554636	1.22856	2.41966	7.54316	0.0564599	0.0822622				-0.530797	-0.554636	1.22856	2.41966	7.54316	0.0564599	0.0822622
PVE_r1g1571	aphA	Acetylpolyamine aminohydrolase		-0.671535	-0.596038	1.13921	2.87241	9.29483	0.0256173	0.0405434				-0.671535	-0.596038	1.13921	2.87241	9.29483	0.0256173	0.0405434
PVE_r1g1572		chemotaxis protein		-0.556329	-0.181496	0.571108	3.64844	6.30455	0.0976977	0.133882				-0.556329	-0.181496	0.571108	3.64844	6.30455	0.0976977	0.133882
PVE_r1g1573		Conserved hypothetical protein		1.88426	2.13218	-1.99214	7.09613	58.1566	1.45537e-12	8.37265e-12				1.88426	2.13218	-1.99214	7.09613	58.1566	1.45537e-12	8.37265e-12
PVE_r1g1574		Conserved hypothetical protein		2.0278	2.26937	-1.92624	9.98934	66.7269	2.14234e-14	1.46497e-13				2.0278	2.26937	-1.92624	9.98934	66.7269	2.14234e-14	1.46497e-13
PVE_r1g1576		LysR family transcriptional regulator		0.00654898	-0.410669	0.176871	4.03933	3.16758	0.366503	0.424055				0.00654898	-0.410669	0.176871	4.03933	3.16758	0.366503	0.424055
PVE_r1g1575		ABC transporter substrate-binding protein		-1.03042	-0.49562	0.951296	2.6836	7.32913	0.0621152	0.0897759				-1.03042	-0.49562	0.951296	2.6836	7.32913	0.0621152	0.0897759
PVE_r1g1577	citH	Citrate-proton symporter		-0.103214	-0.59389	0.356982	2.23636	4.96247	0.174566	0.22343				-0.103214	-0.59389	0.356982	2.23636	4.96247	0.174566	0.22343
PVE_r1g1578		hypothetical protein		1.64698	2.5219	-1.5736	7.14396	111.702	4.72128e-24	7.36153e-23				1.64698	2.5219	-1.5736	7.14396	111.702	4.72128e-24	7.36153e-23
PVE_r1g1579		GntR family transcriptional regulator		0.978054	2.12185	0.656457	6.37563	117.629	2.5e-25	4.33227e-24				0.978054	2.12185	0.656457	6.37563	117.629	2.5e-25	4.33227e-24
PVE_r1g1580		3-ketoacyl-ACP reductase		0.516238	2.70059	0.801155	5.34678	154.15	3.353e-33	1.01107e-31				0.516238	2.70059	0.801155	5.34678	154.15	3.353e-33	1.01107e-31
PVE_r1g1581		hypothetical protein		-0.0531503	2.93827	0.526299	6.11571	192.388	1.86099e-41	9.72405e-40				-0.0531503	2.93827	0.526299	6.11571	192.388	1.86099e-41	9.72405e-40
PVE_r1g1582		calcium-binding protein		-0.417001	2.77497	0.548309	4.77676	170.244	1.12736e-36	4.43493e-35				-0.417001	2.77497	0.548309	4.77676	170.244	1.12736e-36	4.43493e-35
PVE_r1g1583		MFS transporter		-0.462621	2.97211	-0.121403	4.11167	138.34	8.61763e-30	2.07703e-28				-0.462621	2.97211	-0.121403	4.11167	138.34	8.61763e-30	2.07703e-28
PVE_r1g1585		membrane protein		-0.531944	2.38803	-0.438175	5.32353	146.565	1.45109e-31	3.98903e-30				-0.531944	2.38803	-0.438175	5.32353	146.565	1.45109e-31	3.98903e-30
														#N/A	#N/A	#N/A	#N/A	#N/A	#N/A	#N/A
														#N/A	#N/A	#N/A	#N/A	#N/A	#N/A	#N/A
pf3														#N/A	#N/A	#N/A	#N/A	#N/A	#N/A	#N/A
PVE_r1g1972		integrase		0.0483941	-0.917392	0.110817	6.2967	25.6209	1.14497e-05	3.10881e-05				0.0483941	-0.917392	0.110817	6.2967	25.6209	1.14497e-05	3.10881e-05
PVE_r1g1973		Conserved hypothetical protein		-0.639247	-1.40901	0.659884	6.38105	38.295	2.44784e-08	9.06682e-08				-0.639247	-1.40901	0.659884	6.38105	38.295	2.44784e-08	9.06682e-08
PVE_r1g1974		hypothetical protein		0.666599	-0.211464	-0.168512	3.46296	7.47264	0.0582655	0.0846588				0.666599	-0.211464	-0.168512	3.46296	7.47264	0.0582655	0.0846588
PVE_r1g1975		hypothetical protein		0.33672	-0.584221	0.0646248	4.11759	8.67359	0.0339608	0.0524507				0.33672	-0.584221	0.0646248	4.11759	8.67359	0.0339608	0.0524507
PVE_r1g1976		hypothetical protein		0.483579	-0.399981	0.0659689	1.82335	5.3038	0.150856	0.196763				0.483579	-0.399981	0.0659689	1.82335	5.3038	0.150856	0.196763
PVE_r1g1977		Conserved hypothetical protein		0.341314	-1.07479	0.312401	2.92486	15.6424	0.00134236	0.00273304				0.341314	-1.07479	0.312401	2.92486	15.6424	0.00134236	0.00273304
PVE_r1g1978		hypothetical protein		0.273388	-0.746165	0.188796	4.49258	6.17173	0.103548	0.140687				0.273388	-0.746165	0.188796	4.49258	6.17173	0.103548	0.140687
PVE_r1g1979		Conserved hypothetical protein		0.544187	-0.440332	-0.530961	3.69099	7.89964	0.0481321	0.0714053				0.544187	-0.440332	-0.530961	3.69099	7.89964	0.0481321	0.0714053
PVE_r1g1980		hypothetical protein		0.774813	1.03358	-0.747071	7.48883	21.6118	7.85606e-05	0.000190488				0.774813	1.03358	-0.747071	7.48883	21.6118	7.85606e-05	0.000190488
PVE_r1g1981		DNA methyltransferase		0.345165	-0.439478	0.0547773	5.16729	3.37082	0.337907	0.395651				0.345165	-0.439478	0.0547773	5.16729	3.37082	0.337907	0.395651
PVE_r1g1982		reverse transcriptase		0.142172	-0.699116	0.197299	4.40504	3.97059	0.264657	0.320463				0.142172	-0.699116	0.197299	4.40504	3.97059	0.264657	0.320463
PVE_r1g1983		hypothetical protein		0.284126	-0.851638	-0.0110248	3.7501	7.24403	0.0645133	0.0926965				0.284126	-0.851638	-0.0110248	3.7501	7.24403	0.0645133	0.0926965
PVE_r1g1984		hypothetical protein		0.567742	-0.175382	-0.334574	5.72511	6.14307	0.104853	0.142235				0.567742	-0.175382	-0.334574	5.72511	6.14307	0.104853	0.142235
PVE_r1g1985		hypothetical protein		0.610737	-0.0902456	-0.484883	5.40654	4.80132	0.186937	0.237223				0.610737	-0.0902456	-0.484883	5.40654	4.80132	0.186937	0.237223
PVE_r1g1986		hypothetical protein		0.520626	-0.149106	-0.374013	5.24501	3.00029	0.39158	0.448897				0.520626	-0.149106	-0.374013	5.24501	3.00029	0.39158	0.448897
PVE_r1g1987		hypothetical protein		0.293296	-0.445211	-0.138507	5.04734	3.13072	0.371906	0.429799				0.293296	-0.445211	-0.138507	5.04734	3.13072	0.371906	0.429799
PVE_r1g1988		hypothetical protein		0.526629	-0.476988	0.0259547	6.60486	6.13713	0.105126	0.142521				0.526629	-0.476988	0.0259547	6.60486	6.13713	0.105126	0.142521
PVE_r1g1989		hypothetical protein		0.691357	-0.408411	-0.267113	3.79896	7.34078	0.0617937	0.0893867				0.691357	-0.408411	-0.267113	3.79896	7.34078	0.0617937	0.0893867
PVE_r1g1990		hypothetical protein		0.649541	-0.28436	-0.152912	7.49734	5.15423	0.160846	0.208205				0.649541	-0.28436	-0.152912	7.49734	5.15423	0.160846	0.208205
PVE_r1g1991		hypothetical protein		0.590758	-0.330284	-0.130134	6.22528	4.50856	0.211528	0.264443				0.590758	-0.330284	-0.130134	6.22528	4.50856	0.211528	0.264443
PVE_r1g1992		hypothetical membrane protein		ND	ND	ND	ND	ND	ND	ND				#N/A	#N/A	#N/A	#N/A	#N/A	#N/A	#N/A
PVE_r1g1993		hypothetical protein		0.339695	-0.537638	0.225081	0.890463	2.73022	0.435117	0.491562				0.339695	-0.537638	0.225081	0.890463	2.73022	0.435117	0.491562
PVE_r1g1994		hypothetical protein		1.17976	-0.520407	0.0518799	1.17946	8.31305	0.0399661	0.0605507				1.17976	-0.520407	0.0518799	1.17946	8.31305	0.0399661	0.0605507
PVE_r1g1995		Conserved hypothetical protein		0.528301	-0.51889	0.371844	2.67557	6.55958	0.0873422	0.121623				0.528301	-0.51889	0.371844	2.67557	6.55958	0.0873422	0.121623
PVE_r1g1996		hypothetical protein		0.3125	-0.456338	0.264246	4.37836	4.17429	0.243248	0.297859				0.3125	-0.456338	0.264246	4.37836	4.17429	0.243248	0.297859
PVE_r1g1997		hypothetical protein		ND	ND	ND	ND	ND	ND	ND				#N/A	#N/A	#N/A	#N/A	#N/A	#N/A	#N/A
PVE_r1g1998		repressor		0.246966	-0.402568	-0.234344	8.02032	11.838	0.00795925	0.014056				0.246966	-0.402568	-0.234344	8.02032	11.838	0.00795925	0.014056
PVE_r1g1999		Conserved hypothetical protein		0.660603	-0.292762	-0.0382356	2.81886	5.91876	0.11563	0.15489				0.660603	-0.292762	-0.0382356	2.81886	5.91876	0.11563	0.15489
PVE_r1g2000		hypothetical protein		0.724695	-0.2623	0.0511987	3.55916	7.8617	0.048958	0.0724735				0.724695	-0.2623	0.0511987	3.55916	7.8617	0.048958	0.0724735
PVE_r1g2001		hypothetical protein		0.302192	-0.188113	0.17365	3.27907	1.73768	0.628589	0.670724				0.302192	-0.188113	0.17365	3.27907	1.73768	0.628589	0.670724
PVE_r1g2002		Holliday junction resolvase		0.643035	0.0712033	-0.203843	3.16532	3.45939	0.326068	0.384122				0.643035	0.0712033	-0.203843	3.16532	3.45939	0.326068	0.384122
PVE_r1g2003		hypothetical protein		0.295894	-0.17489	0.0581807	2.21714	2.84803	0.415655	0.472618				0.295894	-0.17489	0.0581807	2.21714	2.84803	0.415655	0.472618
PVE_r1g2004		Conserved hypothetical membrane protein		ND	ND	ND	ND	ND	ND	ND				#N/A	#N/A	#N/A	#N/A	#N/A	#N/A	#N/A
PVE_r1g2005		Conserved hypothetical membrane protein		ND	ND	ND	ND	ND	ND	ND				#N/A	#N/A	#N/A	#N/A	#N/A	#N/A	#N/A
PVE_r1g2006		lytic enzyme		ND	ND	ND	ND	ND	ND	ND				#N/A	#N/A	#N/A	#N/A	#N/A	#N/A	#N/A
PVE_r1g2007		hypothetical protein		ND	ND	ND	ND	ND	ND	ND				#N/A	#N/A	#N/A	#N/A	#N/A	#N/A	#N/A
PVE_r1g2008		hypothetical protein		ND	ND	ND	ND	ND	ND	ND				#N/A	#N/A	#N/A	#N/A	#N/A	#N/A	#N/A
PVE_r1g2009		lysozyme		-0.138007	0.0529839	0.334757	1.86161	1.35714	0.715611	0.749099				-0.138007	0.0529839	0.334757	1.86161	1.35714	0.715611	0.749099
PVE_r1g2010		terminase		ND	ND	ND	ND	ND	ND	ND				#N/A	#N/A	#N/A	#N/A	#N/A	#N/A	#N/A
PVE_r1g2011		terminase		0.110947	-0.616139	0.505553	1.24506	2.00523	0.571322	0.618097				0.110947	-0.616139	0.505553	1.24506	2.00523	0.571322	0.618097
PVE_r1g2012		Conserved hypothetical protein		ND	ND	ND	ND	ND	ND	ND				#N/A	#N/A	#N/A	#N/A	#N/A	#N/A	#N/A
PVE_r1g2013		Portal protein		0.0911025	0.247815	-0.196946	1.82048	0.401356	0.939962	0.947257				0.0911025	0.247815	-0.196946	1.82048	0.401356	0.939962	0.947257
PVE_r1g2014		hypothetical protein		ND	ND	ND	ND	ND	ND	ND				#N/A	#N/A	#N/A	#N/A	#N/A	#N/A	#N/A
PVE_r1g2015		hypothetical protein		0.0171418	-0.706055	-0.0203778	1.17976	5.60219	0.132653	0.175461				0.0171418	-0.706055	-0.0203778	1.17976	5.60219	0.132653	0.175461
PVE_r1g2016		hypothetical protein		-0.499648	-0.473506	0.71992	2.732	3.39302	0.334904	0.39274				-0.499648	-0.473506	0.71992	2.732	3.39302	0.334904	0.39274
PVE_r1g2017		hypothetical protein		0.0434025	0.537822	-0.472027	1.22526	2.56481	0.463692	0.519046				0.0434025	0.537822	-0.472027	1.22526	2.56481	0.463692	0.519046
PVE_r1g2018		hypothetical protein		0.00556486	0.227833	-0.327201	1.66104	0.945709	0.814385	0.837683				0.00556486	0.227833	-0.327201	1.66104	0.945709	0.814385	0.837683
PVE_r1g2019		hypothetical protein		ND	ND	ND	ND	ND	ND	ND				#N/A	#N/A	#N/A	#N/A	#N/A	#N/A	#N/A
PVE_r1g2020		hypothetical protein		-0.655113	-0.69516	1.5927	1.42337	11.3433	0.0100073	0.0173241				-0.655113	-0.69516	1.5927	1.42337	11.3433	0.0100073	0.0173241
PVE_r1g2021		hypothetical protein		ND	ND	ND	ND	ND	ND	ND				#N/A	#N/A	#N/A	#N/A	#N/A	#N/A	#N/A
PVE_r1g2022		hypothetical protein		ND	ND	ND	ND	ND	ND	ND				#N/A	#N/A	#N/A	#N/A	#N/A	#N/A	#N/A
PVE_r1g2023		hypothetical protein		-0.022518	0.373495	0.493038	2.50404	14.0295	0.00286526	0.00549221				-0.022518	0.373495	0.493038	2.50404	14.0295	0.00286526	0.00549221
PVE_r1g2024		hypothetical protein		-0.463587	-0.350187	0.8003	1.72314	3.19794	0.362102	0.419743				-0.463587	-0.350187	0.8003	1.72314	3.19794	0.362102	0.419743
PVE_r1g2025		hypothetical protein		-0.0679176	0.0706304	0.174806	3.43916	1.04227	0.791024	0.817046				-0.0679176	0.0706304	0.174806	3.43916	1.04227	0.791024	0.817046
PVE_r1g2026		hypothetical protein		0.129822	0.189466	-0.592433	6.98366	5.66139	0.129298	0.171454				0.129822	0.189466	-0.592433	6.98366	5.66139	0.129298	0.171454
PVE_r1g2027		hypothetical protein		0.34134	0.00998406	-0.288677	6.63906	2.28605	0.515198	0.566511				0.34134	0.00998406	-0.288677	6.63906	2.28605	0.515198	0.566511
														#N/A	#N/A	#N/A	#N/A	#N/A	#N/A	#N/A
														#N/A	#N/A	#N/A	#N/A	#N/A	#N/A	#N/A
pf4														#N/A	#N/A	#N/A	#N/A	#N/A	#N/A	#N/A
PVE_r1g2184		hypothetical protein		0.0209559	-0.522366	0.0232398	5.06937	7.49629	0.0576539	0.0838235				0.0209559	-0.522366	0.0232398	5.06937	7.49629	0.0576539	0.0838235
PVE_r1g2185		membrane protein		0.216129	1.75946	-1.05625	2.6954	57.423	2.0874e-12	1.17963e-11				0.216129	1.75946	-1.05625	2.6954	57.423	2.0874e-12	1.17963e-11
PVE_r1g2186		thiamine biosynthesis lipoprotein ApbE		-0.181159	2.17397	-0.70582	3.49746	131.022	3.25718e-28	7.05551e-27				-0.181159	2.17397	-0.70582	3.49746	131.022	3.25718e-28	7.05551e-27
PVE_r1g2187		nitric oxide synthase		-0.542471	2.08068	-0.470922	4.35966	134.966	4.59888e-29	1.0671e-27				-0.542471	2.08068	-0.470922	4.35966	134.966	4.59888e-29	1.0671e-27
PVE_r1g2188		Tat pathway signal protein		-0.80797	2.5659	-0.465258	3.44391	130.298	4.66531e-28	9.9483e-27				-0.80797	2.5659	-0.465258	3.44391	130.298	4.66531e-28	9.9483e-27
PVE_r1g2189		hypothetical protein		-0.4438	1.97461	0.00044605	3.43524	123.345	1.46866e-26	2.70969e-25				-0.4438	1.97461	0.00044605	3.43524	123.345	1.46866e-26	2.70969e-25
PVE_r1g2190		transcriptional regulator		0.376396	0.683252	0.226603	3.84422	22.0593	6.34032e-05	0.000156113				0.376396	0.683252	0.226603	3.84422	22.0593	6.34032e-05	0.000156113
PVE_r1g2191		histidine kinase		0.346009	0.00771916	0.371773	3.84441	7.74633	0.0515558	0.0759087				0.346009	0.00771916	0.371773	3.84441	7.74633	0.0515558	0.0759087
PVE_r1g2192		TonB-denpendent receptor		-1.07449	-2.72247	1.23273	8.53258	78.085	7.90223e-17	6.47019e-16				-1.07449	-2.72247	1.23273	8.53258	78.085	7.90223e-17	6.47019e-16
PVE_r1g2193		hypothetical protein		-1.25733	-2.72654	2.26995	5.28411	97.4579	5.4704e-21	6.62742e-20				-1.25733	-2.72654	2.26995	5.28411	97.4579	5.4704e-21	6.62742e-20
PVE_r1g2194	pbpG	D-alanyl-D-alanine endopeptidase		0.704123	-0.617189	0.198184	6.07025	26.8368	6.36995e-06	1.77823e-05				0.704123	-0.617189	0.198184	6.07025	26.8368	6.36995e-06	1.77823e-05
PVE_r1g2195		integrase		0.190888	0.260764	0.125392	4.10365	4.85925	0.182399	0.232326				0.190888	0.260764	0.125392	4.10365	4.85925	0.182399	0.232326
PVE_r1g2196		Conserved hypothetical protein		0.120501	0.000679378	-0.563511	1.36838	2.0833	0.555299	0.60372				0.120501	0.000679378	-0.563511	1.36838	2.0833	0.555299	0.60372
PVE_r1g2197		hypothetical membrane protein		ND	ND	ND	ND	ND	ND	ND				#N/A	#N/A	#N/A	#N/A	#N/A	#N/A	#N/A
PVE_r1g2198		hypothetical protein		ND	ND	ND	ND	ND	ND	ND				#N/A	#N/A	#N/A	#N/A	#N/A	#N/A	#N/A
PVE_r1g2199		Conserved hypothetical protein		0.889471	2.00068	-0.991691	3.47246	41.9358	4.14006e-09	1.68582e-08				0.889471	2.00068	-0.991691	3.47246	41.9358	4.14006e-09	1.68582e-08
PVE_r1g2200		hypothetical protein		ND	ND	ND	ND	ND	ND	ND				#N/A	#N/A	#N/A	#N/A	#N/A	#N/A	#N/A
PVE_r1g2201		hypothetical protein		ND	ND	ND	ND	ND	ND	ND				#N/A	#N/A	#N/A	#N/A	#N/A	#N/A	#N/A
PVE_r1g2202		hypothetical protein		ND	ND	ND	ND	ND	ND	ND				#N/A	#N/A	#N/A	#N/A	#N/A	#N/A	#N/A
PVE_r1g2203		Conserved hypothetical protein		0.193884	0.468374	-0.324916	4.17222	3.63994	0.303061	0.360461				0.193884	0.468374	-0.324916	4.17222	3.63994	0.303061	0.360461
PVE_r1g2205		Conserved hypothetical protein		0.0171869	2.24178	-0.151297	4.41359	114.737	1.04895e-24	1.70954e-23				0.0171869	2.24178	-0.151297	4.41359	114.737	1.04895e-24	1.70954e-23
PVE_r1g2204		hypothetical protein		0.0292109	0.173537	0.0839163	2.97305	1.17939	0.757951	0.787279				0.0292109	0.173537	0.0839163	2.97305	1.17939	0.757951	0.787279
PVE_r1g2206		hypothetical protein		0.0613033	0.28668	-0.199033	2.08852	0.881202	0.829962	0.851099				0.0613033	0.28668	-0.199033	2.08852	0.881202	0.829962	0.851099
PVE_r1g2207		hypothetical protein		0.362098	1.02863	-0.501762	4.09898	16.8751	0.000749814	0.00159245				0.362098	1.02863	-0.501762	4.09898	16.8751	0.000749814	0.00159245
PVE_r1g2209		hypothetical protein		-0.0223192	0.0144948	-0.0229586	6.387	0.0358626	0.998213	0.998359				-0.0223192	0.0144948	-0.0229586	6.387	0.0358626	0.998213	0.998359
PVE_r1g2208		Nin-like protein		-0.12298	-1.05186	0.723347	1.81043	7.32263	0.0622954	0.0899604				-0.12298	-1.05186	0.723347	1.81043	7.32263	0.0622954	0.0899604
PVE_r1g2210		hypothetical protein		0.775483	0.372497	-0.806626	9.89289	6.56376	0.0871817	0.121515				0.775483	0.372497	-0.806626	9.89289	6.56376	0.0871817	0.121515
PVE_r1g2211		hypothetical protein		0.0104747	-1.13793	0.289692	1.63239	6.68348	0.0827007	0.116073				0.0104747	-1.13793	0.289692	1.63239	6.68348	0.0827007	0.116073
PVE_r1g2212		hypothetical protein		0.149798	-0.89422	-0.713733	1.65005	14.071	0.00281007	0.00539095				0.149798	-0.89422	-0.713733	1.65005	14.071	0.00281007	0.00539095
PVE_r1g2213		hypothetical protein		-0.608347	-1.28705	0.0770917	4.11434	16.4586	0.000913077	0.0019121				-0.608347	-1.28705	0.0770917	4.11434	16.4586	0.000913077	0.0019121
PVE_r1g2214	tciA			-0.141	-1.08427	-0.0368658	5.98894	16.5184	0.000887628	0.00186203				-0.141	-1.08427	-0.0368658	5.98894	16.5184	0.000887628	0.00186203
PVE_r1g2215		hypothetical protein		-0.0125955	-0.0679261	-0.3454	2.57357	1.17583	0.758808	0.787811				-0.0125955	-0.0679261	-0.3454	2.57357	1.17583	0.758808	0.787811
PVE_r1g2216		hypothetical protein		-0.0568141	-0.192888	0.372555	7.21757	0.646919	0.885612	0.900478				-0.0568141	-0.192888	0.372555	7.21757	0.646919	0.885612	0.900478
PVE_r1g2217		Conserved hypothetical protein		0.0045043	0.0239205	0.152329	3.21405	0.671201	0.879956	0.895125				0.0045043	0.0239205	0.152329	3.21405	0.671201	0.879956	0.895125
PVE_r1g2218		hypothetical protein		0.333914	0.145131	-0.588703	8.34192	3.05647	0.383	0.440981				0.333914	0.145131	-0.588703	8.34192	3.05647	0.383	0.440981
PVE_r1g2219		propanediol utilization protein		0.0250401	-0.178966	-0.367252	8.38408	4.96885	0.174093	0.222908				0.0250401	-0.178966	-0.367252	8.38408	4.96885	0.174093	0.222908
PVE_r1g2220		Conserved hypothetical protein		-0.450784	-0.789281	0.434025	3.98138	11.1182	0.0111034	0.0190339				-0.450784	-0.789281	0.434025	3.98138	11.1182	0.0111034	0.0190339
PVE_r1g2221		Rha family transcriptional regulator		-0.318859	-0.620045	0.326684	3.69985	7.28698	0.0632919	0.0912454				-0.318859	-0.620045	0.326684	3.69985	7.28698	0.0632919	0.0912454
PVE_r1g2222		hypothetical protein		-0.699776	-1.03743	0.711372	7.59344	13.7385	0.00328357	0.00621744				-0.699776	-1.03743	0.711372	7.59344	13.7385	0.00328357	0.00621744
PVE_r1g2223		DNA-binding protein		-0.510071	-1.09393	0.843255	2.81537	15.1706	0.00167653	0.00335061				-0.510071	-1.09393	0.843255	2.81537	15.1706	0.00167653	0.00335061
PVE_r1g2224		hypothetical protein		-0.667832	-0.789655	1.13636	1.83489	7.93138	0.0474515	0.0705638				-0.667832	-0.789655	1.13636	1.83489	7.93138	0.0474515	0.0705638
PVE_r1g2225		hypothetical protein		-0.646996	-1.04823	0.621382	1.03883	7.95668	0.0469156	0.0698428				-0.646996	-1.04823	0.621382	1.03883	7.95668	0.0469156	0.0698428
PVE_r1g2226		hypothetical protein		-0.448838	-0.8066	0.585368	2.95006	7.86341	0.0489205	0.0724337				-0.448838	-0.8066	0.585368	2.95006	7.86341	0.0489205	0.0724337
PVE_r1g2227		hypothetical protein		-0.158583	0.00203055	0.12384	3.00141	0.455909	0.928466	0.938059				-0.158583	0.00203055	0.12384	3.00141	0.455909	0.928466	0.938059
PVE_r1g2228		holin		0.0656725	-0.676349	-0.0282036	1.31104	5.37177	0.146512	0.191462				0.0656725	-0.676349	-0.0282036	1.31104	5.37177	0.146512	0.191462
PVE_r1g2229		hypothetical protein		-0.412107	-0.210927	0.423682	2.92963	2.16464	0.538946	0.588465				-0.412107	-0.210927	0.423682	2.92963	2.16464	0.538946	0.588465
PVE_r1g2230		hypothetical protein		-0.695991	-0.792686	0.82558	1.20979	4.45649	0.216204	0.269174				-0.695991	-0.792686	0.82558	1.20979	4.45649	0.216204	0.269174
PVE_r1g2231	A	Terminase large subunit		0.381373	0.80062	-0.349243	3.46581	12.9559	0.00473302	0.00872073				0.381373	0.80062	-0.349243	3.46581	12.9559	0.00473302	0.00872073
PVE_r1g2232		hypothetical protein		ND	ND	ND	ND	ND	ND	ND				#N/A	#N/A	#N/A	#N/A	#N/A	#N/A	#N/A
PVE_r1g2233		hypothetical protein		-0.153035	0.134032	0.320217	1.55082	2.03084	0.566031	0.613439				-0.153035	0.134032	0.320217	1.55082	2.03084	0.566031	0.613439
PVE_r1g2234		peptidase S14		-0.406196	0.207516	0.34363	3.92748	8.437	0.037793	0.057641				-0.406196	0.207516	0.34363	3.92748	8.437	0.037793	0.057641
PVE_r1g2235		hypothetical protein		ND	ND	ND	ND	ND	ND	ND				#N/A	#N/A	#N/A	#N/A	#N/A	#N/A	#N/A
PVE_r1g2236		hypothetical protein		ND	ND	ND	ND	ND	ND	ND				#N/A	#N/A	#N/A	#N/A	#N/A	#N/A	#N/A
PVE_r1g2237		hypothetical protein		-0.477109	-0.312532	0.699783	2.48297	2.00299	0.571786	0.618502				-0.477109	-0.312532	0.699783	2.48297	2.00299	0.571786	0.618502
PVE_r1g2238		phage baseplate protein		-0.551213	0.288342	0.296752	1.64343	4.51774	0.210713	0.263729				-0.551213	0.288342	0.296752	1.64343	4.51774	0.210713	0.263729
PVE_r1g2239		Conserved hypothetical protein		ND	ND	ND	ND	ND	ND	ND				#N/A	#N/A	#N/A	#N/A	#N/A	#N/A	#N/A
PVE_r1g2240		baseplate assembly protein		ND	ND	ND	ND	ND	ND	ND				#N/A	#N/A	#N/A	#N/A	#N/A	#N/A	#N/A
PVE_r1g2241	J	Baseplate protein J		0.0837853	1.3705	-0.167432	1.47007	27.3736	4.91559e-06	1.39499e-05				0.0837853	1.3705	-0.167432	1.47007	27.3736	4.91559e-06	1.39499e-05
PVE_r1g2242	I	Baseplate protein I		ND	ND	ND	ND	ND	ND	ND				#N/A	#N/A	#N/A	#N/A	#N/A	#N/A	#N/A
PVE_r1g2243		hypothetical protein		-0.145482	0.00565922	0.630879	1.9371	4.32772	0.228182	0.281728				-0.145482	0.00565922	0.630879	1.9371	4.32772	0.228182	0.281728
PVE_r1g2244		hypothetical protein		-0.11563	-0.0596886	0.683689	2.8795	6.70012	0.0820956	0.115342				-0.11563	-0.0596886	0.683689	2.8795	6.70012	0.0820956	0.115342
PVE_r1g2245	gpFI	Putative prophage major tail sheath protein		ND	ND	ND	ND	ND	ND	ND				#N/A	#N/A	#N/A	#N/A	#N/A	#N/A	#N/A
PVE_r1g2246		major tail tube protein		ND	ND	ND	ND	ND	ND	ND				#N/A	#N/A	#N/A	#N/A	#N/A	#N/A	#N/A
PVE_r1g2247		hypothetical protein		0.200081	0.875903	-0.431028	2.85787	16.2399	0.00101252	0.00210586				0.200081	0.875903	-0.431028	2.85787	16.2399	0.00101252	0.00210586
PVE_r1g2248		hypothetical protein		-0.0814858	0.282046	-0.0485369	4.63874	3.6997	0.295771	0.353075				-0.0814858	0.282046	-0.0485369	4.63874	3.6997	0.295771	0.353075
PVE_r1g2249		phage tail protein		0.0449261	0.723234	-0.0696013	3.22381	14.5119	0.002285	0.00446625				0.0449261	0.723234	-0.0696013	3.22381	14.5119	0.002285	0.00446625
PVE_r1g2250		Conserved hypothetical protein		ND	ND	ND	ND	ND	ND	ND				#N/A	#N/A	#N/A	#N/A	#N/A	#N/A	#N/A
PVE_r1g2251		late control protein D		0.424814	0.622064	-1.16585	1.06346	4.99661	0.172045	0.220658				0.424814	0.622064	-1.16585	1.06346	4.99661	0.172045	0.220658
PVE_r1g2252		pyocin R, lytic enzyme		ND	ND	ND	ND	ND	ND	ND				#N/A	#N/A	#N/A	#N/A	#N/A	#N/A	#N/A
PVE_r1g2253		lysozyme		ND	ND	ND	ND	ND	ND	ND				#N/A	#N/A	#N/A	#N/A	#N/A	#N/A	#N/A
PVE_r1g2254		hypothetical protein		1.28492	2.04596	-1.41758	4.55549	62.872	1.43032e-13	9.03187e-13				1.28492	2.04596	-1.41758	4.55549	62.872	1.43032e-13	9.03187e-13
PVE_r1g2255		hypothetical protein		0.579288	-0.563604	-0.00841462	4.22193	11.8903	0.00776872	0.0137621				0.579288	-0.563604	-0.00841462	4.22193	11.8903	0.00776872	0.0137621
PVE_r1g2256		hypothetical protein		-0.00494883	0.673023	0.16991	5.13283	15.8203	0.00123434	0.0025327				-0.00494883	0.673023	0.16991	5.13283	15.8203	0.00123434	0.0025327
PVE_r1g2257		Conserved hypothetical secreted protein		0.321014	0.144794	-0.00931309	4.5326	4.90768	0.178684	0.228061				0.321014	0.144794	-0.00931309	4.5326	4.90768	0.178684	0.228061
														#N/A	#N/A	#N/A	#N/A	#N/A	#N/A	#N/A
														#N/A	#N/A	#N/A	#N/A	#N/A	#N/A	#N/A
pf5														#N/A	#N/A	#N/A	#N/A	#N/A	#N/A	#N/A
PVE_r1g4906	leuA	2-isopropylmalate synthase		0.933911	0.175593	-1.48382	10.4552	22.0536	6.35783e-05	0.000156488				0.933911	0.175593	-1.48382	10.4552	22.0536	6.35783e-05	0.000156488
PVE_r1g4907	yafV	Hydrolase YafV		-0.527316	-0.478548	0.465122	5.26782	4.16677	0.24401	0.298632				-0.527316	-0.478548	0.465122	5.26782	4.16677	0.24401	0.298632
PVE_r1g4908	ybdL	Methionine aminotransferase		0.246226	-0.266448	-0.0476398	6.06272	4.95553	0.175083	0.224008				0.246226	-0.266448	-0.0476398	6.06272	4.95553	0.175083	0.224008
PVE_r1g4909	tnpA	Transposase for insertion sequence element IS1001		ND	ND	ND	ND	ND	ND	ND				#N/A	#N/A	#N/A	#N/A	#N/A	#N/A	#N/A
PVE_r1g4910	der	GTPase Der		-0.496132	-1.61639	0.651915	7.64914	71.2482	2.30648e-15	1.70495e-14				-0.496132	-1.61639	0.651915	7.64914	71.2482	2.30648e-15	1.70495e-14
PVE_r1g4911	bamB	Outer membrane protein assembly factor BamB		-0.789343	-1.00646	0.50193	7.38387	29.0935	2.14042e-06	6.38674e-06				-0.789343	-1.00646	0.50193	7.38387	29.0935	2.14042e-06	6.38674e-06
PVE_r1g4912		GTP-binding protein		-0.788585	-0.961196	0.563261	7.03888	30.4637	1.10241e-06	3.40524e-06				-0.788585	-0.961196	0.563261	7.03888	30.4637	1.10241e-06	3.40524e-06
PVE_r1g4913	hisS	Histidine--tRNA ligase		-0.703504	-0.854777	0.424658	7.60427	28.8573	2.39951e-06	7.11187e-06				-0.703504	-0.854777	0.424658	7.60427	28.8573	2.39951e-06	7.11187e-06
PVE_r1g4914	ispG	4-hydroxy-3-methylbut-2-en-1-yl diphosphate synthase (flavodoxin)		-0.852364	-0.971816	0.822239	8.00319	25.2376	1.37711e-05	3.70968e-05				-0.852364	-0.971816	0.822239	8.00319	25.2376	1.37711e-05	3.70968e-05
PVE_r1g4915		Cro/Cl family transcriptional regulator		-0.524501	-0.723747	0.489129	5.94053	18.3367	0.000374827	0.000828177				-0.524501	-0.723747	0.489129	5.94053	18.3367	0.000374827	0.000828177
PVE_r1g4916		pilus assembly protein PilW		-0.494258	-1.03041	0.624831	6.10893	23.0252	3.98979e-05	0.000100813				-0.494258	-1.03041	0.624831	6.10893	23.0252	3.98979e-05	0.000100813
PVE_r1g4917	rlmN	Dual-specificity RNA methyltransferase RlmN		-0.432001	-0.878849	0.655359	8.33317	13.2393	0.0041467	0.00771518				-0.432001	-0.878849	0.655359	8.33317	13.2393	0.0041467	0.00771518
PVE_r1g4918	ndk	Nucleoside diphosphate kinase		-0.636213	-1.86054	0.991205	8.35071	60.5797	4.41971e-13	2.6678e-12				-0.636213	-1.86054	0.991205	8.35071	60.5797	4.41971e-13	2.6678e-12
PVE_r1g4919		hypothetical protein		-0.571138	-1.19691	0.450531	4.54785	46.2007	5.14074e-10	2.31198e-09				-0.571138	-1.19691	0.450531	4.54785	46.2007	5.14074e-10	2.31198e-09
PVE_r1g4920		2Fe-2S ferredoxin		-0.81394	-1.07938	0.937858	5.45588	28.9382	2.30743e-06	6.85816e-06				-0.81394	-1.07938	0.937858	5.45588	28.9382	2.30743e-06	6.85816e-06
PVE_r1g4921	hscA	Chaperone protein HscA homolog		-0.714404	-1.01903	0.796875	6.65578	26.9395	6.06186e-06	1.69707e-05				-0.714404	-1.01903	0.796875	6.65578	26.9395	6.06186e-06	1.69707e-05
PVE_r1g4922	hscB	Co-chaperone protein HscB homolog		-0.641448	-1.06039	1.09667	7.31016	19.8275	0.000184306	0.000425201				-0.641448	-1.06039	1.09667	7.31016	19.8275	0.000184306	0.000425201
PVE_r1g4923	iscA	Iron-binding protein IscA		-0.630626	-0.440981	0.85459	7.28762	7.89104	0.0483181	0.0715881				-0.630626	-0.440981	0.85459	7.28762	7.89104	0.0483181	0.0715881
PVE_r1g4924	iscU	Iron-sulfur cluster assembly scaffold protein IscU		-0.334563	-0.373398	0.352799	8.01448	3.57848	0.310725	0.36868				-0.334563	-0.373398	0.352799	8.01448	3.57848	0.310725	0.36868
PVE_r1g4925	iscS	Cysteine desulfurase IscS		-0.28788	-0.62559	0.435555	8.85243	6.47148	0.0907942	0.125731				-0.28788	-0.62559	0.435555	8.85243	6.47148	0.0907942	0.125731
PVE_r1g4926		Putative HTH-type transcriptional regulator ORF2		-0.147776	-0.970795	0.44576	8.30366	21.2841	9.18984e-05	0.00022064				-0.147776	-0.970795	0.44576	8.30366	21.2841	9.18984e-05	0.00022064
PVE_r1g4927	cysE	Serine acetyltransferase		-0.618892	-1.23563	0.892536	5.31031	30.5709	1.04659e-06	3.23865e-06				-0.618892	-1.23563	0.892536	5.31031	30.5709	1.04659e-06	3.23865e-06
PVE_r1g4928	trmJ	tRNA (cytidine/uridine-2'-O-)-methyltransferase TrmJ		-0.884637	-1.92289	1.27007	6.08728	48.1226	2.00529e-10	9.28703e-10				-0.884637	-1.92289	1.27007	6.08728	48.1226	2.00529e-10	9.28703e-10
PVE_r1g4929	suhB	Inositol-1-monophosphatase		-1.12033	-2.65999	1.52415	6.74744	124.172	9.74417e-27	1.83239e-25				-1.12033	-2.65999	1.52415	6.74744	124.172	9.74417e-27	1.83239e-25
PVE_r1g4930		hypothetical protein		-0.217917	2.47215	0.0121913	9.99136	95.6525	1.33683e-20	1.55359e-19				-0.217917	2.47215	0.0121913	9.99136	95.6525	1.33683e-20	1.55359e-19
PVE_r1g4931	secF	Protein translocase subunit SecF		-1.54143	-1.83563	1.90062	7.2182	45.3252	7.89143e-10	3.47599e-09				-1.54143	-1.83563	1.90062	7.2182	45.3252	7.89143e-10	3.47599e-09
PVE_r1g4932	secD	Protein translocase subunit SecD		0.856138	-2.66904	0.629314	8.54009	42.4203	3.26714e-09	1.34721e-08				0.856138	-2.66904	0.629314	8.54009	42.4203	3.26714e-09	1.34721e-08
PVE_r1g4933		preprotein translocase subunit YajC		-1.5794	-2.67071	1.97399	4.41872	69.3493	5.88268e-15	4.19011e-14				-1.5794	-2.67071	1.97399	4.41872	69.3493	5.88268e-15	4.19011e-14
PVE_r1g4934	tgt	Queuine tRNA-ribosyltransferase		-0.617355	-2.68287	1.70434	4.07955	68.7334	7.96959e-15	5.61233e-14				-0.617355	-2.68287	1.70434	4.07955	68.7334	7.96959e-15	5.61233e-14
PVE_r1g4935	queA	S-adenosylmethionine:tRNA ribosyltransferase-isomerase		-2.04129	-2.68682	2.7688	8.81056	143.56	6.45316e-31	1.6765e-29				-2.04129	-2.68682	2.7688	8.81056	143.56	6.45316e-31	1.6765e-29
PVE_r1g0075		tRNA-Leu		ND	ND	ND	ND	ND	ND	ND				#N/A	#N/A	#N/A	#N/A	#N/A	#N/A	#N/A
PVE_r1g4936		integrase		-0.482927	-1.42319	2.04897	7.46058	36.1082	7.10408e-08	2.48099e-07				-0.482927	-1.42319	2.04897	7.46058	36.1082	7.10408e-08	2.48099e-07
														#N/A	#N/A	#N/A	#N/A	#N/A	#N/A	#N/A
														#N/A	#N/A	#N/A	#N/A	#N/A	#N/A	#N/A
pf6														#N/A	#N/A	#N/A	#N/A	#N/A	#N/A	#N/A
PVE_p0179		integrase		0.38667	0.481693	-0.447179	4.43064	5.06596	0.16703	0.215207				0.38667	0.481693	-0.447179	4.43064	5.06596	0.16703	0.215207
PVE_p0180		hypothetical protein		0.46984	0.0999004	-0.377592	5.37297	5.16654	0.160001	0.207386				0.46984	0.0999004	-0.377592	5.37297	5.16654	0.160001	0.207386
PVE_p0181		integrase		0.418371	0.220268	-0.624055	6.74082	4.61521	0.202241	0.254084				0.418371	0.220268	-0.624055	6.74082	4.61521	0.202241	0.254084
PVE_p0183		TetR family transcriptional regulator		0.56572	0.324046	-0.745439	4.14848	5.83167	0.120093	0.160179				0.56572	0.324046	-0.745439	4.14848	5.83167	0.120093	0.160179
PVE_p0182		Nucleoid-associated protein PSPPH_1145		0.105385	-0.0206106	-0.479996	7.39861	3.65126	0.301668	0.359116				0.105385	-0.0206106	-0.479996	7.39861	3.65126	0.301668	0.359116
PVE_p0184		hypothetical protein		-0.187363	-0.140705	0.287212	4.56252	0.505853	0.917604	0.927906				-0.187363	-0.140705	0.287212	4.56252	0.505853	0.917604	0.927906
PVE_p0185		Conserved hypothetical protein		-0.121095	-0.142278	-0.107621	2.01875	1.2474	0.74166	0.772674				-0.121095	-0.142278	-0.107621	2.01875	1.2474	0.74166	0.772674
PVE_p0186		hypothetical protein		1.28214	1.77248	-1.33382	9.14215	47.8572	2.28382e-10	1.05271e-09				1.28214	1.77248	-1.33382	9.14215	47.8572	2.28382e-10	1.05271e-09
PVE_p0187		transposase		0.517306	-0.27994	-0.431871	4.82224	15.0244	0.00179591	0.00356794				0.517306	-0.27994	-0.431871	4.82224	15.0244	0.00179591	0.00356794
PVE_p0188		GntR family transcriptional regulator		1.35971	0.116212	-0.804908	6.33128	31.3821	7.0629e-07	2.23511e-06				1.35971	0.116212	-0.804908	6.33128	31.3821	7.0629e-07	2.23511e-06
PVE_p0189	LDHD	Probable D-lactate dehydrogenase, mitochondrial		4.42144	1.05759	-1.65032	9.43973	89.4539	2.86971e-19	2.91875e-18				4.42144	1.05759	-1.65032	9.43973	89.4539	2.86971e-19	2.91875e-18
PVE_p0190		hypothetical protein		0.640582	-0.427003	-0.282627	7.44123	15.3726	0.00152436	0.0030698				0.640582	-0.427003	-0.282627	7.44123	15.3726	0.00152436	0.0030698
PVE_p0191	yxjC	Uncharacterized transporter YxjC		4.76268	-0.916364	-0.119854	9.20566	77.9141	8.59788e-17	7.00625e-16				4.76268	-0.916364	-0.119854	9.20566	77.9141	8.59788e-17	7.00625e-16
PVE_p0192	xylK	4-hydroxy-2-oxovalerate aldolase		5.54321	-0.989822	-0.179016	11.2647	95.5167	1.42978e-20	1.65039e-19				5.54321	-0.989822	-0.179016	11.2647	95.5167	1.42978e-20	1.65039e-19
PVE_p0193		Acetaldehyde dehydrogenase 3		5.89333	-0.890444	-0.293517	10.0657	98.6644	3.01057e-21	3.71974e-20				5.89333	-0.890444	-0.293517	10.0657	98.6644	3.01057e-21	3.71974e-20
PVE_p0195		hypothetical protein		3.51856	1.00319	-1.59275	2.45255	44.8949	9.74099e-10	4.24965e-09				3.51856	1.00319	-1.59275	2.45255	44.8949	9.74099e-10	4.24965e-09
PVE_p0194		integrase		1.00185	0.422601	0.0235957	1.36889	14.9977	0.00181861	0.00360613				1.00185	0.422601	0.0235957	1.36889	14.9977	0.00181861	0.00360613
PVE_p0196		hypothetical protein		0.610077	0.966116	-0.209079	1.43055	12.4773	0.00591485	0.0107222				0.610077	0.966116	-0.209079	1.43055	12.4773	0.00591485	0.0107222
PVE_p0197		molecular chaperone Tir		0.427948	-0.101374	-0.239546	8.38663	5.44762	0.141806	0.186128				0.427948	-0.101374	-0.239546	8.38663	5.44762	0.141806	0.186128
PVE_p0198		hypothetical protein		0.797941	-0.101688	-1.07599	9.72014	9.55002	0.0228051	0.0365405				0.797941	-0.101688	-1.07599	9.72014	9.55002	0.0228051	0.0365405
PVE_p0199		hypothetical protein		0.650775	-0.430747	-1.03589	9.51216	12.4795	0.00590867	0.0107139				0.650775	-0.430747	-1.03589	9.51216	12.4795	0.00590867	0.0107139
PVE_p0200		hypothetical protein		0.744106	-0.199511	-1.14496	8.24275	13.5268	0.00362543	0.0068176				0.744106	-0.199511	-1.14496	8.24275	13.5268	0.00362543	0.0068176
PVE_p0201		hypothetical protein		0.435247	-0.366049	-0.401742	6.2545	11.1827	0.0107777	0.0185173				0.435247	-0.366049	-0.401742	6.2545	11.1827	0.0107777	0.0185173
PVE_p0202		transposase		0.137793	-0.961431	-0.0847539	2.44553	15.7736	0.00126181	0.00258364				0.137793	-0.961431	-0.0847539	2.44553	15.7736	0.00126181	0.00258364
PVE_p0203		transposase		-0.411723	-0.552891	0.26068	6.98999	10.3905	0.0155226	0.0258899				-0.411723	-0.552891	0.26068	6.98999	10.3905	0.0155226	0.0258899
PVE_p0205		hypothetical protein		0.715228	0.932193	-0.786619	5.96593	16.4096	0.0009345	0.00195377				0.715228	0.932193	-0.786619	5.96593	16.4096	0.0009345	0.00195377
PVE_p0204		integrase		1.24225	1.1562	-1.52347	7.84769	24.2512	2.21377e-05	5.79919e-05				1.24225	1.1562	-1.52347	7.84769	24.2512	2.21377e-05	5.79919e-05
PVE_p0206		hypothetical protein		2.06998	1.85816	-2.48252	7.74249	49.6016	9.71287e-11	4.62019e-10				2.06998	1.85816	-2.48252	7.74249	49.6016	9.71287e-11	4.62019e-10
PVE_p0207		integrase		2.38111	2.60854	-3.0917	7.83819	62.3891	1.81411e-13	1.13299e-12				2.38111	2.60854	-3.0917	7.83819	62.3891	1.81411e-13	1.13299e-12
PVE_p0208		Nucleoid-associated protein Psyr_1083		0.413072	0.487214	-0.0494382	5.39984	16.3843	0.000945738	0.00197425				0.413072	0.487214	-0.0494382	5.39984	16.3843	0.000945738	0.00197425
PVE_p0209		hypothetical protein		0.273109	0.264841	-0.0928163	5.3962	4.07678	0.253291	0.308611				0.273109	0.264841	-0.0928163	5.3962	4.07678	0.253291	0.308611
PVE_p0210		Conserved hypothetical protein		-0.124512	-0.467952	0.110004	3.20589	4.90005	0.179264	0.228716				-0.124512	-0.467952	0.110004	3.20589	4.90005	0.179264	0.228716
PVE_p0211		hypothetical protein		-0.0739505	-0.589435	0.8249	3.37845	6.66888	0.0832351	0.116727				-0.0739505	-0.589435	0.8249	3.37845	6.66888	0.0832351	0.116727
PVE_p0212		hypothetical protein		1.11348	1.67017	-1.29104	4.78548	43.223	2.20685e-09	9.27311e-09				1.11348	1.67017	-1.29104	4.78548	43.223	2.20685e-09	9.27311e-09

## Sheet: B_RGP_GEI
Table B	Putative regions of genome plasticity and genomic islands, and their differential gene expression																		logFC>1, FDR<1e-5, P<0.001
										Expression									logFC<1, FDR<1e-5, P<0.001
RGP	GEI	Start	End	Size	Repeat	Locus	Gene	Product		logFC.targets.CarbonT	logFC.targets.GrowthS	logFC.targets.CarbonT.targets.GrowthS	logCPM	LR	PValue	FDR
1		785680	802552	16872		PVE_r1g0748		Conserved hypothetical secreted protein		1.02316	0.827581	-0.173132	7.90948	31.332	7.2365e-07	2.28688e-06		ND, no differential expression detected by ANOVA
						PVE_r1g0749		hypothetical protein		1.61145	0.918196	-0.0887616	6.11887	36.6942	5.34045e-08	1.89815e-07
						PVE_r1g0750		hypothetical protein		-0.098905	0.792393	-0.241107	6.1033	19.7831	0.000188249	0.00043386
						PVE_r1g0751		hypothetical protein		-0.154863	0.147724	-0.0456263	5.48156	1.88115	0.597437	0.642592
						PVE_r1g0752		hypothetical protein		0.527778	0.525453	-0.489951	8.50645	6.22032	0.101369	0.138112
						PVE_r1g0753		hypothetical protein		-0.316362	-1.85363	0.651042	0.652546	22.6534	4.76898e-05	0.000119268
						PVE_r1g0754		hypothetical protein		-0.767886	-1.60713	1.1845	6.84197	37.8314	3.06859e-08	1.12024e-07
						PVE_r1g0755		transposase		-0.520209	-0.981353	0.936716	6.46051	13.8594	0.00310285	0.00591451
						PVE_r1g0756	tauC			0.362737	0.569185	-0.43595	3.92078	6.85415	0.0766946	0.108331
						PVE_r1g0757	tauB			0.466665	0.346772	-0.332314	1.68381	2.36062	0.501008	0.553503
						PVE_r1g0758		taurine ABC transporter substrate-binding protein		0.168046	0.110835	-0.139175	2.83993	0.399929	0.940257	0.947257
						PVE_r1g0759		GntR family transcriptional regulator		0.0165771	1.39006	-0.663338	5.34933	35.1316	1.1427e-07	3.90699e-07
						PVE_r1g0760	bauA			0.734592	1.21136	-0.91782	3.79556	21.9852	6.56942e-05	0.000161406
						PVE_r1g0761		hypothetical protein		0.18217	0.856792	-0.20361	1.88437	9.98622	0.0186836	0.0306028
2		803393	814349	10956		PVE_r1g0763		hypothetical protein		-0.0359448	-0.320245	0.402927	4.35252	2.40162	0.493332	0.546418
	1				805801-805890	PVE_r1g0764		hypothetical protein		-0.0541727	-0.165556	0.242214	3.17174	0.467298	0.926015	0.935997
						PVE_r1g0765		hypothetical protein		0.873279	2.53826	-1.68024	8.90198	50.4911	6.27923e-11	3.04185e-10
						PVE_r1g0766		hypothetical protein		-0.138873	0.39123	-0.139197	7.93412	5.93606	0.114763	0.153909
						PVE_r1g0767		hypothetical protein		-0.310125	-1.60962	0.464189	6.54527	35.2224	1.09334e-07	3.75134e-07
						PVE_r1g0768		hypothetical protein		-1.10665	-1.0869	0.286165	8.55186	36.1298	7.02979e-08	2.46009e-07
						PVE_r1g0769		hypothetical protein		ND	ND	ND	ND	ND	ND	ND
		(manually)				PVE_r1g0770		hypothetical protein		ND	ND	ND	ND	ND	ND	ND
						PVE_r1g0771		RNA helicase		-0.372323	0.112807	0.533554	0.895472	2.34415	0.504116	0.556201
						PVE_r1g0772		topoisomerase		ND	ND	ND	ND	ND	ND	ND
						PVE_r1g0773		Conserved hypothetical protein		ND	ND	ND	ND	ND	ND	ND
						PVE_r1g0774		hypothetical protein		ND	ND	ND	ND	ND	ND	ND
						PVE_r1g0775		hypothetical protein		ND	ND	ND	ND	ND	ND	ND
						PVE_r1g0776		hypothetical protein		ND	ND	ND	ND	ND	ND	ND
						PVE_r1g0777		regulatory protein		-0.816673	-1.06855	1.32323	1.49584	7.57986	0.0555417	0.0810722
						PVE_r1g0778		hypothetical protein		-1.24597	-1.5676	1.1728	1.51721	28.1404	3.39371e-06	9.88089e-06
						PVE_r1g0779		regulatory protein		-0.586346	-1.28786	0.824909	2.83155	14.1955	0.00265081	0.00511595
						PVE_r1g0780		hypothetical protein		0.113546	-0.0416576	0.0595293	8.89695	0.553552	0.906978	0.91835
						PVE_r1g0781		integrase		0.333854	0.653453	-0.027263	3.90761	14.4683	0.00233233	0.00454967
					823571-823731	PVE_r1g029		tRNA-Met		ND	ND	ND	ND	ND	ND	ND
3		1163781	1177687	13906		PVE_r1g1102		PsiE family protein		0.286445	0.292663	-0.156306	6.70018	3.21138	0.360169	0.417786
						PVE_r1g1103		hypothetical protein		-0.0784544	-0.892917	0.143569	7.56401	10.883	0.0123755	0.0210408
						PVE_r1g1104		hypothetical protein		0.864117	0.719807	-0.362596	6.73971	9.92848	0.0191839	0.0313623
						PVE_r1g1105		hypothetical protein		-0.285151	0.172563	-0.145357	8.97226	3.60326	0.307615	0.365306
						PVE_r1g1106		hypothetical protein		0.698802	1.08871	-1.1447	4.73728	8.47103	0.0372169	0.0568764
						PVE_r1g1107		hypothetical protein		0.751268	0.137108	-0.645912	2.95251	6.23642	0.100658	0.137224
						PVE_r1g1108		hypothetical membrane protein		0.61877	0.310871	-0.893735	2.27603	2.85377	0.414724	0.471637
						PVE_r1g1109		hypothetical protein		-0.272231	-0.356544	0.0903278	1.23742	1.69227	0.638653	0.680084
						PVE_r1g1110		hypothetical protein		0.30876	0.197277	-0.443524	3.31497	0.687465	0.876148	0.891517
						PVE_r1g1111		hypothetical protein		ND	ND	ND	ND	ND	ND	ND
						PVE_r1g1112		0		ND	ND	ND	ND	ND	ND	ND
						PVE_r1g1113		relaxase		0.117244	-0.437979	-0.12439	4.24872	3.43443	0.329367	0.387241
						PVE_r1g1114		hypothetical protein		0.191849	-0.838151	0.106727	2.20963	6.09038	0.107295	0.145174
						PVE_r1g1115		hypothetical protein		0.273588	-0.791903	0.207552	3.94065	6.90284	0.07506	0.106286
						PVE_r1g1116		hypothetical protein		0.50377	0.650638	-0.486673	9.16498	3.16774	0.36648	0.424055
4		1186748	1196010	9262		PVE_r1g1129		Nucleoid-associated protein PFL_1060		-0.546516	-0.802488	1.31819	1.76549	7.32805	0.0621453	0.0898004
						PVE_r1g1130		TetR family transcriptional regulator		ND	ND	ND	ND	ND	ND	ND
						PVE_r1g1131		UPF0194 membrane protein YE2891		ND	ND	ND	ND	ND	ND	ND
						PVE_r1g1132	ybhF			-0.0861635	1.87843	-0.84551	3.28831	34.8878	1.28659e-07	4.37926e-07
						PVE_r1g1133	ybhS			ND	ND	ND	ND	ND	ND	ND
						PVE_r1g1134		ABC transporter permease		ND	ND	ND	ND	ND	ND	ND
						PVE_r1g1135		RND transporter		ND	ND	ND	ND	ND	ND	ND
						PVE_r1g1136		hypothetical protein		0.164128	-0.133627	-0.0124631	2.73275	0.924964	0.8194	0.842414
5		1659334	1681011	21677		PVE_r1g1548		transposase, IS116/IS110/IS902 family		1.12401	1.43673	-0.952681	4.25599	41.3976	5.38502e-09	2.16571e-08
						PVE_r1g1549		hypothetical protein		0.348861	0.0942715	-0.548505	5.94222	3.19549	0.362455	0.420082
						PVE_r1g1550		hypothetical protein		0.872442	1.1136	-1.14131	5.383	14.8061	0.00199005	0.00392449
						PVE_r1g1551		alpha/beta hydrolase		0.686437	0.611618	-0.606546	5.98281	10.3417	0.0158744	0.0264187
						PVE_r1g1552		hypothetical protein		0.509853	0.67608	-0.377615	4.67317	12.8715	0.00492286	0.00904859
						PVE_r1g1553		hypothetical protein		0.263106	1.05307	-0.0760442	7.92377	28.7461	2.53204e-06	7.48029e-06
						PVE_r1g1554		Putative insertion sequence ATP-binding protein y4pL		ND	ND	ND	ND	ND	ND	ND
						PVE_r1g1555		Putative transposase y4bL/y4kJ/y4tB		ND	ND	ND	ND	ND	ND	ND
						PVE_r1g1556		LysR family transcriptional regulator		0.566129	1.56753	-0.525123	9.10616	62.7332	1.53151e-13	9.64413e-13
						PVE_r1g1557	nicT			0.180577	-0.137678	0.277923	5.32599	6.24567	0.100251	0.136724
						PVE_r1g1558		hypothetical protein		0.0238947	-0.0190779	0.225369	6.28838	1.51558	0.678679	0.716736
						PVE_r1g1559		hypothetical protein		0.123214	-0.427635	0.0445038	6.49286	8.1641	0.0427393	0.064184
						PVE_r1g1560		hypothetical protein		0.177176	-0.157651	-0.250506	6.35453	4.58285	0.205018	0.257259
Phage 2		1670753-1697132				PVE_r1g1561		integrase		0.105408	0.959458	-0.0290146	3.89685	20.4627	0.000136099	0.000320466
						PVE_r1g1562		hypothetical protein		0.553784	-0.128348	-0.147477	8.21199	2.61174	0.455434	0.511644
						PVE_r1g1563		hypothetical protein		0.883271	1.05431	-0.754169	6.47309	19.035	0.000268885	0.000605036
						PVE_r1g1564		transcriptional regulator		0.974573	1.10831	-0.67336	5.98081	32.1118	4.95697e-07	1.58851e-06
						PVE_r1g1565		hypothetical protein		-1.06009	-1.46	0.465607	5.9008	38.5571	2.15417e-08	8.03322e-08
						PVE_r1g1566		hypothetical protein		0.0518738	-0.517514	0.279804	1.20311	1.86941	0.599947	0.644887
						PVE_r1g1567		diguanylate cyclase		0.0924238	0.802066	-0.155895	5.02982	11.6457	0.00870079	0.0152475
6		1788486	1793339	4853		PVE_r1g1673		Conserved hypothetical protein		0.190636	-0.0294959	0.237526	5.15051	4.08115	0.252834	0.308164
						PVE_r1g1674		hypothetical protein		0.703974	0.83018	-0.542877	6.42959	14.2305	0.00260765	0.0050422
						PVE_r1g1675		hypothetical protein		-0.193006	-0.571484	0.0072498	9.05079	13.6488	0.00342433	0.00646965
						PVE_r1g1676		hypothetical protein		-0.467876	-0.519832	0.791382	5.6303	4.89145	0.179921	0.229426
						PVE_r1g1677		hypothetical protein		0.0879189	0.70358	0.0627269	3.78519	11.8021	0.00809286	0.0142736
						PVE_r1g1678		hypothetical secreted protein		0.186922	1.04376	-0.38779	2.4598	20.4512	0.000136846	0.000322115
7		1835126	1856161	21035		PVE_r1g1716		hypothetical protein		0.641808	2.68319	-0.899308	7.45478	137.21	1.50978e-29	3.61344e-28
						PVE_r1g1717	ihfB			0.473578	1.31553	-0.493542	8.32767	43.2498	2.1781e-09	9.15793e-09
						PVE_r1g1718		hypothetical membrane protein		0.397344	1.45988	-0.484404	8.48364	53.9684	1.1396e-11	5.94101e-11
						PVE_r1g1719		hypothetical protein		-0.0708568	-0.462244	0.0218773	8.80957	8.53238	0.0361998	0.0555453
						PVE_r1g1720		hypothetical protein		-0.345311	-1.26223	0.31791	9.36555	37.8422	3.05252e-08	1.11497e-07
						PVE_r1g1721	0
						PVE_r1g1722		hypothetical protein		-0.721885	-1.27213	0.279561	6.97265	45.1331	8.66908e-10	3.80628e-09
						PVE_r1g1723		hypothetical protein		-0.901435	-0.846426	1.05193	6.5014	13.6721	0.00338716	0.00640472
						PVE_r1g1724	pseB			-0.724535	-1.24663	0.887039	9.20534	25.3875	1.28121e-05	3.46774e-05
						PVE_r1g1725	spsC			-0.453348	-0.873048	0.313442	7.69017	18.1819	0.000403438	0.000888238
						PVE_r1g1726	pseF			-0.511673	-1.17267	0.262021	7.75002	40.7965	7.22226e-09	2.851e-08
						PVE_r1g1727		polysaccharide biosynthesis protein		-0.643592	-1.06569	0.319322	8.97725	37.7872	3.13541e-08	1.14281e-07
						PVE_r1g1728		hypothetical protein		-0.457649	-0.939078	0.201591	6.98709	23.3655	3.38836e-05	8.66393e-05
						PVE_r1g1729	pseI			-0.65575	-0.904828	0.326491	8.21438	24.9648	1.57048e-05	4.19754e-05
						PVE_r1g1730		Conserved hypothetical membrane protein		-0.453804	-0.533816	-0.481126	7.40681	24.2291	2.23741e-05	5.85661e-05
						PVE_r1g1731		capsule biosynthesis protein		-0.685901	-0.7586	0.411204	9.08428	16.6603	0.000830002	0.00174919
						PVE_r1g1732		teichuronic acid biosynthesis glycosyl transferase tuaG		-0.905279	-1.42402	0.398945	7.38119	44.8831	9.79738e-10	4.27153e-09
						PVE_r1g1733	UXS3			-0.851533	-1.07723	0.501082	8.37662	25.2271	1.3841e-05	3.72413e-05
						PVE_r1g1734	udg			-0.773671	-0.820581	0.499876	9.12214	17.4956	0.000558806	0.00120969
						PVE_r1g1735		NAD-dependent epimerase		-0.6116	-0.908018	0.372994	7.89188	21.8377	7.05033e-05	0.000172171
						PVE_r1g1736		glycosyl transferase		-0.414562	-0.768366	0.624411	6.66475	11.777	0.00818736	0.0144291
										ND	ND	ND	ND	ND	ND	ND
8		1979597	1993058	13461		PVE_r1g1863		hypothetical protein		0.306265	0.287298	0.426638	5.8554	10.228	0.0167245	0.0276854
						PVE_r1g1864		sulfate transporter		0.912379	1.69217	-1.11609	4.98235	47.1836	3.17669e-10	1.44577e-09
						PVE_r1g1865		Conserved hypothetical protein		0.273073	0.588551	-0.163682	4.81331	6.04623	0.109383	0.147561
						PVE_r1g1866	maeB			-0.392073	0.300833	0.65952	3.5256	11.9773	0.00746134	0.0132554
						PVE_r1g1867	leuB			1.55669	1.42706	-1.7823	7.75621	37.4698	3.65989e-08	1.32061e-07
						PVE_r1g1868		Conserved hypothetical protein		-0.31206	-0.533585	0.429038	5.25388	5.86562	0.118334	0.158049
						PVE_r1g1869	arsA			0.505872	-0.874945	0.038598	6.36769	13.1969	0.00422957	0.00785442
						PVE_r1g1870		hypothetical protein		-0.410069	0.156793	0.626914	2.94831	8.25697	0.0409889	0.0618539
						PVE_r1g1871	lpfB			-0.448444	0.146113	1.01682	1.73903	8.15247	0.0429636	0.0644359
						PVE_r1g1872		hypothetical protein		-0.505471	-1.6397	0.640233	6.04268	59.8717	6.26104e-13	3.73969e-12
						PVE_r1g1873	lpfC			0.1607	-0.268443	-0.0550918	4.9618	4.78365	0.188343	0.238698
						PVE_r1g1874		hypothetical protein		-0.0541872	-0.562121	0.374802	4.81007	5.90586	0.116281	0.15558
9		2142259	2146621	4362		PVE_r1g2029		hypothetical protein		0.690028	1.1357	-0.843689	2.29088	15.3915	0.00151085	0.00304438
						PVE_r1g2030		MFS transporter		0.118694	0.18888	-0.0223326	5.04451	1.26042	0.738553	0.769818
						PVE_r1g2031		LysR family transcriptional regulator		0.121876	0.573575	-0.114648	3.70433	4.69841	0.195261	0.246321
						PVE_r1g2032		hypothetical protein		0.495722	-0.0394222	-0.730779	3.87465	13.588	0.0035232	0.0066491
						PVE_r1g2033		TetR family transcriptional regulator		0.770739	0.943993	-0.810671	7.45314	19.65	0.000200581	0.000460885
10		2187552	2196059	8507		PVE_r1g2073		hypothetical protein		0.366672	0.844303	-0.518934	2.44499	10.595	0.0141302	0.0237937
						PVE_r1g2074		hypothetical protein		0.357324	0.312829	-0.101028	2.65297	3.43473	0.329326	0.387241
						PVE_r1g2075		hypothetical protein		-0.0431143	-0.0905939	0.495336	3.33995	2.72946	0.435245	0.491625
						PVE_r1g2077		Hcp1 family type VI secretion system effector		0.382024	0.630449	-1.1818	1.8271	6.39714	0.0938086	0.129408
						PVE_r1g2076		hypothetical protein		ND	ND	ND	ND	ND	ND	ND
						PVE_r1g2078		hypothetical protein		0.252017	0.856073	-1.33437	7.86147	13.8342	0.00313973	0.00598314
						PVE_r1g2079		hypothetical protein		0.185126	-0.436684	0.245739	4.55443	5.90774	0.116186	0.155486
						PVE_r1g2080		hypothetical protein		0.349157	0.071993	0.051082	4.47182	3.84687	0.278482	0.335069
						PVE_r1g2081		hypothetical protein		-0.257627	-1.11862	0.828006	4.34615	17.4354	0.000574991	0.00124119
						PVE_r1g2082		Conserved hypothetical protein		-0.484673	-0.767501	1.14324	1.58235	4.89193	0.179884	0.229422
11		2203814	2208129	4315		PVE_r1g2091		microcin B17-processing protein, McbB family		0.300569	0.785453	-0.194484	2.91614	10.4041	0.0154261	0.0257477
						PVE_r1g2092		microcin B17 processing protein McbC		-0.151124	-0.14901	0.310706	2.91857	0.615419	0.892894	0.906804
						PVE_r1g2093		microcin B17-processing protein, McbD family		0.430986	0.196043	-0.601102	3.01028	3.17778	0.365019	0.422696
						PVE_r1g2094		hypothetical protein		-0.285566	-0.243643	0.222605	1.59791	0.86134	0.834746	0.855493
						PVE_r1g2095		ABC transporter		0.167096	0.106241	0.369394	3.32021	6.56078	0.0872962	0.121623
	2				2528404..2528435	PVE_r1g51		tRNA-Ser		ND	ND	ND	ND	ND	ND	ND
						PVE_r1g2409		integrase		0.422563	1.17328	-0.262953	4.61835	29.0542	2.18146e-06	6.5007e-06
						PVE_r1g2410		hypothetical protein		-0.322246	-0.0831969	0.776669	2.61684	6.26095	0.099582	0.135992
12		2529751	2549272	19521		PVE_r1g2411		hypothetical protein		ND	ND	ND	ND	ND	ND	ND
						PVE_r1g2412		hypothetical protein		0.789261	0.421465	-0.415978	5.61093	10.1927	0.0169972	0.0280961
						PVE_r1g2413		hypothetical protein		0.828935	1.04564	-0.590556	6.42088	13.7086	0.00332983	0.00630155
						PVE_r1g2414		0		ND	ND	ND	ND	ND	ND	ND
						PVE_r1g2415		hypothetical protein		0.355677	0.738077	-0.016424	2.28066	13.5453	0.00359426	0.00676643
						PVE_r1g2416	K			ND	ND	ND	ND	ND	ND	ND
						PVE_r1g2417		hypothetical membrane protein		ND	ND	ND	ND	ND	ND	ND
						PVE_r1g2418		hypothetical secreted protein		ND	ND	ND	ND	ND	ND	ND
						PVE_r1g2419		transferase		-0.300817	-0.503064	0.542045	4.22179	4.36088	0.22504	0.278352
						PVE_r1g2420		hypothetical protein		1.63595	2.73195	-1.38523	7.40726	116.831	3.71385e-25	6.29241e-24
						PVE_r1g2421		transposase		0.484387	0.610401	-0.464156	4.74937	8.18464	0.042346	0.0636491
						PVE_r1g2422		transposase, IS116/IS110/IS902 family		0.802449	1.17966	-1.14481	3.97444	22.9976	4.04287e-05	0.000102041
						PVE_r1g2423		hypothetical protein		0.188168	0.167035	-0.292298	5.36527	0.772117	0.856124	0.874913
						PVE_r1g2424		hypothetical protein		0.32487	1.25213	-0.895585	5.69302	32.8854	3.40507e-07	1.10673e-06
						PVE_r1g2425		Putative insertion sequence ATP-binding protein y4pL		ND	ND	ND	ND	ND	ND	ND
						PVE_r1g2426		Putative transposase for insertion sequence IS1162		ND	ND	ND	ND	ND	ND	ND
						PVE_r1g2427		Conserved hypothetical protein		-1.63589	1.48151	-0.633846	6.3986	55.2203	6.16206e-12	3.32907e-11
					2545506..2545534	PVE_r1g2428		hypothetical protein		0.614747	0.738438	-0.555952	4.26603	13.544	0.00359642	0.00676862
						PVE_r1g2429	oprD			1.86139	0.165598	-1.24324	4.15949	94.7182	2.12261e-20	2.39756e-19
13		2804310	2828885	24575		PVE_r1g2656		hypothetical protein		-0.545908	-0.345185	0.654573	1.3411	1.53789	0.673553	0.712371
						PVE_r1g2657		Pdl protein		-0.131117	0.150177	0.326164	4.3859	4.84786	0.183282	0.233235
						PVE_r1g2658		hypothetical protein		-0.450897	-0.446508	0.379312	1.63392	3.29237	0.348706	0.405865
						PVE_r1g2660		hypothetical protein		-0.482182	-0.0621912	0.22013	1.9071	3.4348	0.329317	0.387241
						PVE_r1g2659		Putative insertion sequence ATP-binding protein y4pL		ND	ND	ND	ND	ND	ND	ND
						PVE_r1g2661		Putative transposase y4bL/y4kJ/y4tB		ND	ND	ND	ND	ND	ND	ND
						PVE_r1g2662		hypothetical protein		0.303713	-0.298396	1.19097	1.36915	20.4207	0.000138853	0.000326503
						PVE_r1g2663		hypothetical protein		1.03248	1.42961	-1.27448	4.97075	39.8884	1.12515e-08	4.34141e-08
						PVE_r1g2664	0			ND	ND	ND	ND	ND	ND	ND
						PVE_r1g2665		hypothetical protein		-0.0877725	-0.689409	0.387818	4.04131	9.1405	0.02748	0.0432137
						PVE_r1g2666		type VI secretion protein VasK		-0.118168	0.0453677	0.13526	3.13178	0.50995	0.9167	0.92715
						PVE_r1g2667		membrane protein		-0.257817	-0.235993	-0.112092	2.514	4.79608	0.187353	0.237575
						PVE_r1g2668		hypothetical protein		0.220444	0.108319	-0.564923	2.72677	3.17407	0.365558	0.423177
						PVE_r1g2669		type VI secretion protein ImpG		-0.160705	0.0387006	-0.107356	2.79559	1.03863	0.791905	0.817832
						PVE_r1g2670		hypothetical protein		-0.515769	-0.259174	0.321258	1.51366	2.24728	0.522697	0.574019
						PVE_r1g2671		hypothetical protein		-0.167204	-0.037935	0.117934	1.82123	0.38498	0.943327	0.949792
						PVE_r1g2672		hypothetical protein		ND	ND	ND	ND	ND	ND	ND
						PVE_r1g2673		hypothetical protein		0.122436	0.00165786	-0.47512	0.844549	1.4308	0.698332	0.73393
						PVE_r1g2674	mdeA			2.08011	2.51831	-0.459073	5.26316	123.996	1.06323e-26	1.99392e-25
14		3003357	3015146	11789		PVE_r1g2825		Conserved hypothetical protein		ND	ND	ND	ND	ND	ND	ND
						PVE_r1g2826		hypothetical protein		-0.317919	-0.399118	0.605784	2.46356	2.5437	0.467446	0.522651
						PVE_r1g2827		hypothetical protein		ND	ND	ND	ND	ND	ND	ND
						PVE_r1g2828		0		0.0237225	-0.396836	-0.489292	4.13841	11.4654	0.00945795	0.0164314
						PVE_r1g2829		hypothetical protein		0.570534	0.336747	-0.87571	3.65867	5.7285	0.125593	0.167026
						PVE_r1g2830		hypothetical protein		0.211978	-0.0145075	-0.367588	2.90867	1.88036	0.597606	0.642673
						PVE_r1g2831		hypothetical protein		0.200744	-0.075056	-0.178678	4.72186	1.48012	0.686867	0.723546
						PVE_r1g2832		hypothetical protein		0.374246	0.483627	-0.280212	5.45021	7.29085	0.063183	0.0911076
						PVE_r1g2833		hypothetical protein		0.195994	0.704581	-0.249103	2.41609	7.0228	0.0711746	0.101266
						PVE_r1g2834		hypothetical protein		0.858463	1.13657	-0.504818	2.27197	21.8862	6.88871e-05	0.000168585
15		3242223	3258535	16312		PVE_r1g3027		choloylglycine hydrolase		0.256904	-0.0962396	-0.187725	3.90377	2.27099	0.5181	0.569337
						PVE_r1g3028		hypothetical protein		0.0715545	-0.549727	0.543352	2.9819	5.60749	0.132349	0.175127
						PVE_r1g3029		LuxR family transcriptional regulator		0.124208	-0.595552	0.25943	3.44824	7.91742	0.0477495	0.0709762
						PVE_r1g3031		hypothetical protein		-0.355106	-1.00506	1.1502	2.04876	7.68123	0.0530802	0.0778851
						PVE_r1g3030		hypothetical protein		1.29326	0.528507	-1.05549	6.81803	30.6796	9.92867e-07	3.07937e-06
						PVE_r1g3032		hypothetical protein		0.147638	0.400204	-0.29705	6.23939	2.68004	0.44363	0.500272
						PVE_r1g3033		hypothetical protein		0.276462	0.317286	-0.289541	5.86058	2.62865	0.452489	0.509003
						PVE_r1g3034		hypothetical protein		-0.115356	-0.699152	0.625993	3.6203	7.76436	0.0511411	0.0753954
						PVE_r1g3035		hypothetical protein		ND	ND	ND	ND	ND	ND	ND
						PVE_r1g3036		fimbrial assembly protein		0.161911	0.0388738	0.240377	3.81758	4.46618	0.215327	0.268472
						PVE_r1g3037		hypothetical protein		2.23474	3.93917	-2.07213	6.45856	93.8021	3.33987e-20	3.71127e-19
						PVE_r1g3038		hypothetical protein		0.85432	0.897246	0.146643	0.659066	10.112	0.0176378	0.0290498
						PVE_r1g3039	flgG			0.617654	-0.554486	-0.494711	1.83686	15.7446	0.0012792	0.00261454
16		3268013	3281483	13470		PVE_r1g3049		Putative insertion sequence ATP-binding protein y4pL		ND	ND	ND	ND	ND	ND	ND
						PVE_r1g3050		Putative transposase y4bL/y4kJ/y4tB		ND	ND	ND	ND	ND	ND	ND
						PVE_r1g3051		hypothetical protein		-0.515319	-1.94274	0.715247	7.21863	67.7466	1.29618e-14	9.02578e-14
						PVE_r1g3052		hypothetical protein		-0.0803723	-1.22276	0.114009	8.29282	49.9119	8.34195e-11	3.98469e-10
						PVE_r1g3053		hypothetical protein		0.431493	0.290923	-0.631205	5.34331	5.24993	0.154385	0.200888
						PVE_r1g3054		Conserved hypothetical protein		-0.200433	-0.310444	0.131581	2.6924	1.26205	0.738163	0.769529
						PVE_r1g3055	AAE7			-0.448483	-0.184707	0.0177847	3.35902	6.89473	0.07533	0.106603
						PVE_r1g3056		glycine dehydrogenase subunit 2		-0.24073	0.022371	0.141915	4.17368	0.953667	0.812461	0.836285
						PVE_r1g3057		glycine dehydrogenase subunit 1		-0.460995	0.236262	0.3401	3.42128	6.11145	0.106312	0.144015
						PVE_r1g3058		NAD(+)/NADH kinase		0.256331	-0.100945	-0.109482	1.35207	1.12589	0.770828	0.798475
						PVE_r1g3059		TetR family transcriptional regulator		0.182707	-0.0604046	-0.199821	4.03576	1.68917	0.639345	0.680609
17		3295833	3313048	17215		PVE_r1g3067		Alpha-ketoglutaric semialdehyde dehydrogenase		-0.125896	-0.128899	-0.188824	4.66738	2.7387	0.433691	0.490194
						PVE_r1g3068		polyphosphate:nucleotide phosphotransferase		0.827181	0.195411	-1.08239	7.90877	9.84649	0.0199171	0.0324293
						PVE_r1g3069		hypothetical protein		-0.358246	0.0769425	0.377839	3.0437	3.64327	0.30265	0.360098
						PVE_r1g3070		hypothetical protein		ND	ND	ND	ND	ND	ND	ND
						PVE_r1g3071		hypothetical protein		-0.267856	0.123172	-0.0234714	1.55671	1.70603	0.635595	0.677038
						PVE_r1g3072		lipoprotein		ND	ND	ND	ND	ND	ND	ND
						PVE_r1g3073		type VI secretion protein		1.19091	1.43615	-1.84102	1.11702	13.2531	0.00412	0.00766967
						PVE_r1g3074		hypothetical protein		ND	ND	ND	ND	ND	ND	ND
						PVE_r1g3075		hypothetical protein		0.0345495	0.0579953	-0.149988	1.6071	0.132864	0.987621	0.989066
						PVE_r1g3076		hypothetical protein		-0.0697452	-0.158389	0.0929535	4.29694	0.638813	0.887492	0.901987
						PVE_r1g3077		hypothetical protein		-0.170516	-0.218666	0.263072	3.81252	0.722794	0.86783	0.884367
18		3325461	3338412	12951		PVE_r1g3088		hypothetical protein		-0.477556	-0.724435	1.23224	0.950589	4.46564	0.215376	0.268485
						PVE_r1g3089		hypothetical protein		ND	ND	ND	ND	ND	ND	ND
						PVE_r1g3090		hypothetical membrane protein		ND	ND	ND	ND	ND	ND	ND
						PVE_r1g3091	fptA			0.249057	0.0646687	0.12745	1.13288	1.24705	0.741744	0.772674
						PVE_r1g3092		hypothetical protein		-0.304524	-0.0027726	0.629943	1.45202	3.27702	0.350853	0.407948
						PVE_r1g3093		multidrug ABC transporter permease		ND	ND	ND	ND	ND	ND	ND
						PVE_r1g3094		hypothetical protein		ND	ND	ND	ND	ND	ND	ND
19		3347946	3359007	11061		PVE_r1g3099		enantio-pyochelin biosynthetic protein PchC		ND	ND	ND	ND	ND	ND	ND
						PVE_r1g3100		hypothetical protein		ND	ND	ND	ND	ND	ND	ND
						PVE_r1g3101	pchA			0.248242	0.607455	-0.341278	1.55833	2.4409	0.486066	0.539591
						PVE_r1g3102		AraC family transcriptional regulator		-0.260665	-0.340778	0.0750363	2.42269	2.91313	0.405214	0.462435
						PVE_r1g3103		NAD-dependent epimerase		ND	ND	ND	ND	ND	ND	ND
						PVE_r1g3104		acetylornithine aminotransferase		ND	ND	ND	ND	ND	ND	ND
						PVE_r1g3105		polyketide cyclase		ND	ND	ND	ND	ND	ND	ND
						PVE_r1g3106		hypothetical protein		ND	ND	ND	ND	ND	ND	ND
						PVE_r1g3107		short-chain dehydrogenase		ND	ND	ND	ND	ND	ND	ND
						PVE_r1g3108		fatty acid desaturase		ND	ND	ND	ND	ND	ND	ND
						PVE_r1g3109		hypothetical protein		ND	ND	ND	ND	ND	ND	ND
						PVE_r1g3110		MFP transporter		0.0988354	0.849942	-0.260354	2.23377	13.728	0.00329975	0.00624634
20		3369955	3414959	45004		PVE_r1g3120		0		ND	ND	ND	ND	ND	ND	ND
						PVE_r1g3119		transcriptional regulator		0.964297	1.60905	-0.827323	6.40545	34.3299	1.68762e-07	5.67097e-07
						PVE_r1g3121		hypothetical protein		0.356437	0.601032	0.41381	3.60965	23.4382	3.27215e-05	8.38558e-05
						PVE_r1g3122		hypothetical protein		0.328391	0.423869	-0.136496	3.64261	6.12443	0.105711	0.143257
						PVE_r1g3123	pamO			0.360017	0.105594	-0.421926	4.63514	3.39747	0.334305	0.392373
						PVE_r1g3124		HxlR family transcriptional regulator		1.00201	1.30428	-0.96686	4.31317	26.5176	7.43059e-06	2.05588e-05
						PVE_r1g3125	gstB			1.34699	1.47666	-1.26766	5.56192	45.6645	6.68392e-10	2.97667e-09
						PVE_r1g3126	ppsA			-0.22307	-0.919584	0.36102	5.36928	20.349	0.000143694	0.000337307
						PVE_r1g3127	glgA			-0.212179	-0.917621	0.268893	3.91821	16.7104	0.000810587	0.00171038
						PVE_r1g3128		alpha-glucan phosphorylase		0.606601	-0.923495	0.0608951	4.40322	23.21	3.651e-05	9.29382e-05
						PVE_r1g3129	ackA			1.39522	-0.243447	-0.472827	3.22977	11.7464	0.00830453	0.0146243
						PVE_r1g3130	arcD			1.29459	0.702215	0.045389	6.38198	41.2757	5.71543e-09	2.28918e-08
						PVE_r1g3131		heat-shock protein		0.87556	0.480347	-0.086957	8.76511	19.3923	0.000226803	0.000516111
						PVE_r1g3132		hypothetical secreted protein		0.485647	-0.56171	0.00823619	6.12539	11.1288	0.0110495	0.0189511
						PVE_r1g3133		DNA polymerase III		1.19945	-0.795965	-0.456361	3.57765	15.2666	0.00160243	0.00321566
						PVE_r1g3134		cytochrome C		1.63849	-1.03389	-0.254387	4.79141	28.6891	2.60289e-06	7.67963e-06
						PVE_r1g3135		Uncharacterized protein Rv2030c		1.33645	0.241555	-0.468061	4.15991	19.6585	0.000199774	0.000459185
						PVE_r1g3136		phosphoribosyl transferase		0.905931	0.133251	-0.496259	2.37177	11.7258	0.00838391	0.0147489
						PVE_r1g3137		universal stress protein		0.751213	-0.437098	0.119979	4.07699	16.1084	0.00107742	0.00223347
						PVE_r1g3138		hypothetical secreted protein		0.739771	-0.858297	0.782387	1.79926	13.7672	0.00323985	0.00614997
						PVE_r1g3139		hypothetical protein		1.30433	-0.6617	0.0433868	3.22312	32.2221	4.69875e-07	1.51e-06
						PVE_r1g3140		nitroreductase		0.760668	-0.776452	-0.110709	2.34445	24.5426	1.92429e-05	5.08366e-05
						PVE_r1g3141	groL5			0.68278	-0.590912	-0.17879	3.27116	24.3757	2.08514e-05	5.48743e-05
						PVE_r1g3142		ATPase		1.70796	-0.176034	-0.280971	4.15076	34.7025	1.40796e-07	4.77105e-07
						PVE_r1g3143		ATPase		0.909235	-0.760553	-0.485158	4.42143	21.811	7.14139e-05	0.000174146
						PVE_r1g3144		hypothetical protein		1.34635	-0.566864	0.34466	3.97838	12.3336	0.00632342	0.0114145
						PVE_r1g3145		haloacid dehalogenase		0.543091	0.0776592	-0.387321	2.85003	4.76568	0.189782	0.240388
						PVE_r1g3146		DeoR faimly transcriptional regulator		1.05511	0.044166	-0.976017	3.51004	19.5621	0.000209165	0.000478521
						PVE_r1g3147		hypothetical protein		1.01105	1.74563	-0.798655	4.62048	50.2897	6.93096e-11	3.34102e-10
						PVE_r1g3148		hypothetical protein		0.792661	1.46697	-0.59882	5.28687	39.2632	1.52651e-08	5.79209e-08
						PVE_r1g3149		Conserved hypothetical membrane protein		ND	ND	ND	ND	ND	ND	ND
						PVE_r1g3150		hypothetical protein		-0.252885	-0.019505	0.608226	1.7577	3.39518	0.334614	0.392533
						PVE_r1g3151	ssdA			0.320612	0.650068	-0.485943	2.91714	6.07771	0.10789	0.145806
						PVE_r1g3152		hypothetical protein		0.388452	-1.47721	0.692013	5.03604	15.1023	0.00173124	0.00344989
						PVE_r1g3153		hypothetical protein		0.40973	0.0462709	-0.275846	4.18672	2.7402	0.433439	0.49
21		3494733	3508875	14142		PVE_r1g3221	betA			0.297262	0.409688	-0.669739	4.19758	5.37094	0.146565	0.191494
						PVE_r1g3222		isomerase		-0.0249965	0.359837	-0.153554	2.98278	2.94542	0.400117	0.457687
						PVE_r1g3223		MFS transporter		-0.330068	-0.148541	0.177734	1.53181	1.15979	0.762663	0.791454
						PVE_r1g3224	aldA			0.416025	0.959827	-0.932751	3.09516	11.6968	0.00849738	0.0149255
						PVE_r1g3225		LysR family transcriptional regulator		0.696516	0.68735	-0.632996	3.93316	12.466	0.00594609	0.0107732
						PVE_r1g3227		hypothetical protein		ND	ND	ND	ND	ND	ND	ND
						PVE_r1g3226		LysR family transcriptional regulator		0.00457895	0.195384	0.554342	3.00191	8.9284	0.0302582	0.0472009
						PVE_r1g3228		hypothetical protein		0.767154	-0.0368263	-0.21242	1.14605	6.32219	0.0969449	0.133037
						PVE_r1g3229		peptidase M24		0.212173	0.0680454	0.353101	1.30313	4.00799	0.260602	0.316281
						PVE_r1g3230		ABC transporter substrate-binding protein		-0.12425	0.490626	-0.674105	1.40837	4.91488	0.178137	0.227448
						PVE_r1g3231		ABC transporter permease		-0.161882	0.094782	0.182334	2.14316	1.18319	0.757039	0.786571
22		3523265	3549604	26339		PVE_r1g3243	cyaB			-0.228369	-0.44408	0.235086	5.9948	5.80017	0.121748	0.162291
						PVE_r1g3244		hypothetical protein		-0.0607345	0.0333174	0.0657264	9.47125	0.240072	0.970875	0.973822
						PVE_r1g3245		hypothetical protein		-0.206419	-0.339737	0.240582	6.89769	2.28397	0.515599	0.566861
						PVE_r1g3246		hypothetical protein		-0.301794	-0.774808	0.947096	3.85004	6.52227	0.0887883	0.123436
						PVE_r1g3247		hypothetical protein		0.0534926	0.0825257	0.162769	7.75042	1.81363	0.611973	0.656061
						PVE_r1g3248		hypothetical protein		-0.126351	0.0132299	1.00996	1.62723	7.32557	0.0622138	0.0898615
23		3564704	3581293	16589		PVE_r1g3261	eptC			0.0756108	0.0869261	0.090166	4.08049	1.4573	0.692161	0.728226
						PVE_r1g3262		hypothetical protein		ND	ND	ND	ND	ND	ND	ND
						PVE_r1g3263		hypothetical protein		0.0413528	0.551676	-0.0410351	1.11909	3.03296	0.386571	0.444122
						PVE_r1g3264		hypothetical protein		-0.330105	-0.0408135	0.537854	2.3889	2.51434	0.472705	0.527669
						PVE_r1g3265		8-amino-7-oxononanoate synthase		-0.160372	0.760024	-0.310794	1.6189	6.26065	0.0995953	0.135992
						PVE_r1g3266		hypothetical protein		0.265785	0.26703	0.329169	0.845055	4.25962	0.23476	0.288913
						PVE_r1g3267		hypothetical protein		ND	ND	ND	ND	ND	ND	ND
						PVE_r1g3268		hypothetical protein		-0.115469	-0.0300748	0.310098	2.52484	0.945523	0.814431	0.837683
						PVE_r1g3269	yghO			-0.232121	-1.00294	0.786584	2.13667	6.69837	0.082159	0.115407
						PVE_r1g3270		hypothetical protein		0.808968	-0.195123	-0.458276	0.62008	6.3932	0.0939711	0.129583
						PVE_r1g3271		hypothetical protein		-0.438503	-1.63899	1.42111	0.785081	10.5932	0.0141415	0.023801
						PVE_r1g3272		hypothetical protein		ND	ND	ND	ND	ND	ND	ND
						PVE_r1g3273		hypothetical protein		-0.494629	0.0407629	-0.0518848	1.05683	4.00734	0.260673	0.31631
						PVE_r1g3274		hypothetical protein		-0.614714	-0.0418249	0.808299	0.94857	3.41854	0.331482	0.389393
						PVE_r1g3275		hypothetical protein		-0.0346891	0.662479	-0.21564	2.27113	8.72088	0.0332416	0.0513979
24		3588595	3597869	9274		PVE_r1g3287	dmpC			0.836319	0.37118	-0.520721	1.3853	5.67399	0.128595	0.17059
						PVE_r1g3288	dmpP			0.0159514	0.56269	-0.225316	2.59889	6.52472	0.0886925	0.123344
						PVE_r1g3289		phenol hydroxylase		-0.443244	0.00599168	0.660665	1.26397	2.90884	0.405895	0.463059
						PVE_r1g3290	dmpN			-0.350505	0.513824	0.0451049	3.03333	11.3399	0.010023	0.017347
						PVE_r1g3291		monooxygenase		ND	ND	ND	ND	ND	ND	ND
						PVE_r1g3292	dmpL			0.282151	1.89801	-0.93762	0.821551	24.576	1.89359e-05	5.00834e-05
						PVE_r1g3293		multi-component phenol hydoxylase		ND	ND	ND	ND	ND	ND	ND
						PVE_r1g3294	xylE			-0.0662255	1.01355	0.189265	2.68611	28.2132	3.27646e-06	9.55985e-06
						PVE_r1g3295	xylR			0.575115	0.935542	-0.718707	4.88366	18.1	0.000419456	0.000922614
						PVE_r1g3296		methyl-accepting chemotaxis protein		0.54236	0.67226	-0.468913	4.02575	9.85183	0.0198686	0.032358
25		3604299	3649760	45461		PVE_r1g3300		hypothetical protein		0.779652	0.662629	0.440204	3.55627	36.3685	6.25859e-08	2.20598e-07
						PVE_r1g3301	clcR			0.792653	0.859642	-0.66079	4.60816	25.2193	1.38934e-05	3.73676e-05
						PVE_r1g3302		hypothetical protein		0.111975	0.64067	-0.628841	6.53304	5.98789	0.112201	0.150917
						PVE_r1g3303		hypothetical protein		-1.41999	-0.181148	-0.270504	2.93234	28.0885	3.47996e-06	1.01191e-05
						PVE_r1g3304		hypothetical protein		-1.48759	-0.746159	0.0626404	2.05439	35.9628	7.62521e-08	2.65486e-07
						PVE_r1g3305		hypothetical protein		-0.709449	-0.0731355	-0.443846	2.03859	9.45548	0.0238097	0.0379282
						PVE_r1g3306		hypothetical protein		-1.03045	-0.117733	0.738214	3.09174	14.4157	0.00239055	0.00464867
						PVE_r1g3307	hypE			-0.287853	0.0895155	0.210677	2.92845	2.02526	0.567181	0.614394
						PVE_r1g3308	hypD			-0.424129	-0.270118	0.384965	3.37939	3.10634	0.375519	0.43342
						PVE_r1g3309		Conserved hypothetical protein		-0.873891	-0.62489	0.684603	1.33129	5.72365	0.125857	0.167315
						PVE_r1g3310	hypF1			-0.551463	-0.187476	0.0959476	2.45524	6.79256	0.078812	0.111093
						PVE_r1g3311	hypB			-0.173226	0.016723	0.0689972	4.44256	0.887417	0.828463	0.849945
						PVE_r1g3312		hydrogenase nickel incorporation protein HypA		0.0850313	0.525739	-0.608938	0.996055	2.44738	0.484876	0.538445
						PVE_r1g3313	hoxV			0.156112	0.540583	-0.150559	3.29438	6.93565	0.0739773	0.104883
						PVE_r1g3314		hypothetical protein		-0.405528	0.429195	-0.123478	1.45515	5.04861	0.168272	0.216345
						PVE_r1g3315		Conserved hypothetical protein		ND	ND	ND	ND	ND	ND	ND
						PVE_r1g3316	hoxQ			-0.203826	-0.00870909	0.17896	3.38147	0.905998	0.82398	0.84636
						PVE_r1g3317		hydrogenase		-0.0320086	0.350318	-0.520115	0.870998	1.96668	0.579351	0.625597
						PVE_r1g3318		hypothetical protein		ND	ND	ND	ND	ND	ND	ND
						PVE_r1g3319	hoxM			0.15804	0.512068	-0.0618674	2.53129	4.37319	0.223884	0.277222
						PVE_r1g3320	hoxZ			-1.776	0.913452	0.522167	1.76462	38.534	2.1786e-08	8.11343e-08
						PVE_r1g3321	hoxG			-0.971997	0.777261	0.712877	4.85659	45.3811	7.67823e-10	3.38644e-09
						PVE_r1g3322	hoxK			-1.34113	0.586839	1.17067	3.46281	39.6408	1.26966e-08	4.86608e-08
						PVE_r1g3323	hoxN			-0.428069	-0.920964	-0.192222	1.95873	27.5492	4.51582e-06	1.28741e-05
						PVE_r1g3324		histidine kinase		-0.223315	-0.214126	-0.244813	1.31283	3.5045	0.320179	0.378127
						PVE_r1g3325		nickel responsive regulator		0.146819	-0.54951	-0.0480697	3.15692	8.48924	0.036912	0.0564988
						PVE_r1g3326		HupV protein		ND	ND	ND	ND	ND	ND	ND
						PVE_r1g3327		HupU protein		ND	ND	ND	ND	ND	ND	ND
						PVE_r1g3328	hoxA			ND	ND	ND	ND	ND	ND	ND
26		3674533	3702038	27505		PVE_r1g3349		CDP-6-deoxy-delta-3,4-glucoseen reductase		0.210807	0.836145	-0.682288	2.9648	5.41959	0.143528	0.187957
						PVE_r1g3350	xylK			0.646455	0.814809	-1.09125	2.70866	3.98857	0.262701	0.318263
						PVE_r1g3351	cbzQ			0.374421	0.960948	-0.743347	2.27161	6.88812	0.0755507	0.106892
						PVE_r1g3352		feruloyl-CoA synthase		0.671563	1.07779	-0.809941	3.78061	11.7312	0.00836293	0.0147158
						PVE_r1g3353	mhpD			0.354785	0.693453	0.042418	2.3577	17.0466	0.000691332	0.00147742
						PVE_r1g3354		2-nitropropane dioxygenase		0.443298	0.862243	-0.274538	3.20877	20.5363	0.000131399	0.000309827
						PVE_r1g3355	hcaB			0.403931	0.155945	0.428437	3.01812	16.5341	0.000881093	0.00185003
						PVE_r1g3356		3-phenylpropionate dioxygenase		0.712534	0.350309	0.640706	1.57748	25.7811	1.05985e-05	2.89147e-05
						PVE_r1g3357		ribosomal subunit interface protein		0.821304	0.240115	0.542273	4.10788	55.4898	5.39781e-12	2.94172e-11
						PVE_r1g3358		(2Fe-2S)-binding protein		1.25801	0.990283	0.00962115	2.12554	30.6614	1.00169e-06	3.10532e-06
						PVE_r1g3359		protocatechuate 4,5-dioxygenase subunit beta		1.83481	0.695722	0.294239	1.57973	48.357	1.78772e-10	8.32446e-10
						PVE_r1g3360		extradiol ring-cleavage dioxygenase		0.99724	0.731657	1.32084	0.95242	42.3119	3.44502e-09	1.41629e-08
						PVE_r1g3361	dmpD			1.36622	0.574849	1.05969	2.17664	59.0121	9.5562e-13	5.57174e-12
						PVE_r1g3362		TetR family transcriptional regulator		-0.189883	-0.201903	0.474196	5.59849	1.81427	0.611834	0.656015
						PVE_r1g3363		ABC transporter permease		ND	ND	ND	ND	ND	ND	ND
						PVE_r1g3364		metal-dependent hydrolase		1.52923	0.16773	1.07912	0.893701	56.5887	3.14562e-12	1.74629e-11
						PVE_r1g3365	livF			2.07796	1.13985	-0.741277	1.63518	45.4814	7.3105e-10	3.24306e-09
						PVE_r1g3366		branched-chain amino acid ABC transporter substrate-binding protein		1.28968	0.974367	-0.438443	2.20988	25.848	1.02627e-05	2.80319e-05
						PVE_r1g3367		porin		0.768477	0.489489	-0.198783	3.29138	16.8855	0.000746108	0.00158507
						PVE_r1g3368		hypothetical protein		-0.407595	-0.574308	0.610117	1.43634	2.35524	0.502022	0.554337
						PVE_r1g3369		methionyl-tRNA synthetase		ND	ND	ND	ND	ND	ND	ND
						PVE_r1g3370		FAD-dependent oxidoreductase		ND	ND	ND	ND	ND	ND	ND
						PVE_r1g3371		cupin		ND	ND	ND	ND	ND	ND	ND
						PVE_r1g3372		L-lysine 6-monooxygenase		0.149458	1.36915	0.159143	1.44359	26.2082	8.62649e-06	2.3781e-05
						PVE_r1g3373		hypothetical protein		0.00615456	0.274396	-0.566486	1.05699	1.74386	0.627227	0.669479
27		3872774	3894475	21701		PVE_r1g3524		cobaltochelatase		0.674625	0.982056	-0.825432	5.09508	19.4477	0.000220886	0.000503151
						PVE_r1g3525		type VI secretion protein VasK		-0.35148	-0.180704	0.532764	3.47566	2.77666	0.427357	0.484475
						PVE_r1g3526		hypothetical protein		-0.548238	-0.674565	1.03396	4.38135	6.92326	0.0743842	0.105438
						PVE_r1g3527		hypothetical protein		-0.221035	0.057493	0.579618	4.83887	4.23146	0.237531	0.291642
						PVE_r1g3528		hypothetical protein		-0.435368	-0.0696167	0.313127	5.2361	3.27787	0.350735	0.407948
						PVE_r1g3529		hypothetical protein		-1.05871	-0.304235	0.687763	2.44522	8.37185	0.0389205	0.0591761
						PVE_r1g3530	clpV1			-0.983663	-0.0508858	1.19921	3.438	11.523	0.00920923	0.01604
						PVE_r1g3531		Hcp family T6SS protein CtsH1		-1.57177	-0.383116	1.21335	5.49109	10.2587	0.0164901	0.0273438
						PVE_r1g3532		flagellar motor protein MotB		-1.52917	-0.664236	2.01274	2.8939	7.7099	0.0524034	0.0770076
						PVE_r1g3533		type IV secretion protein DotU		0.00601015	0.563937	1.02409	1.53096	14.1962	0.00264996	0.00511595
						PVE_r1g3534		type VI secretion protein		-1.03925	-0.366907	2.27289	2.41088	7.2169	0.0652966	0.0936781
						PVE_r1g3535		EvpB family type VI secretion protein		-0.945527	-0.930485	2.11492	4.71179	4.24104	0.236585	0.290636
						PVE_r1g3536		type VI secretion protein		0.457346	1.3672	0.194366	2.24503	31.8013	5.76323e-07	1.8357e-06
28		4117837	4127951	10114		PVE_r1g3722	mhpR			0.400433	1.14967	-0.427802	6.23531	36.1117	7.09196e-08	2.47802e-07
						PVE_r1g3723	mhpA			-0.566199	0.0869734	0.744661	1.43248	5.70116	0.12709	0.168821
						PVE_r1g3724	mhpB1			ND	ND	ND	ND	ND	ND	ND
						PVE_r1g3725	mhpC1			-1.19211	-0.0397647	1.32214	0.878804	11.0902	0.011248	0.019253
						PVE_r1g3726	mhpD2			ND	ND	ND	ND	ND	ND	ND
						PVE_r1g3727		Acetaldehyde dehydrogenase 3		ND	ND	ND	ND	ND	ND	ND
						PVE_r1g3728	xylK			ND	ND	ND	ND	ND	ND	ND
						PVE_r1g3729	mhpT			ND	ND	ND	ND	ND	ND	ND
						PVE_r1g3730	porin			0.0640868	-0.25105	-0.154013	2.59766	3.07903	0.3796	0.437434
						PVE_r1g3731	vanA			0.502765	2.67542	0.205353	4.28436	109.338	1.52339e-23	2.2425e-22
29		4171255	4244796	73541		PVE_r1g3769		phosphoribosyltransferase		0.462134	0.859246	-0.696396	1.23276	4.50907	0.211483	0.264443
	3				4172431..4172289	PVE_r1g3770		hypothetical protein		-0.0669071	0.438103	0.102457	2.33521	5.16039	0.160423	0.207815
						PVE_r1g3771		hypothetical protein		ND	ND	ND	ND	ND	ND	ND
						PVE_r1g3772		hypothetical protein		0.445251	0.539902	-0.361193	5.20934	6.57789	0.0866407	0.120884
						PVE_r1g3773		hypothetical protein		0.19842	0.346678	-0.376517	4.47863	2.24536	0.523069	0.574335
						PVE_r1g3774		hypothetical protein		-0.284281	-0.112504	0.102962	5.26987	1.76335	0.622943	0.665841
						PVE_r1g3775		integrase		0.869429	0.626074	-0.55483	1.43671	6.19801	0.102364	0.139273
						PVE_r1g3776	lsc			-0.316362	0.258506	-0.29599	7.45161	2.91674	0.404641	0.461936
						PVE_r1g3777	mcpS			0.177711	1.04885	-0.75988	6.20621	12.6031	0.00557848	0.0101555
						PVE_r1g3778		hypothetical protein		0.490679	0.74016	-0.704693	6.05329	12.6136	0.00555131	0.0101195
						PVE_r1g3779		type VI secretion protein VasK		0.1139	0.602697	-0.508866	3.82116	6.45432	0.0914817	0.126555
						PVE_r1g3780		lipoprotein		0.246464	0.434382	-0.842549	2.05044	2.93151	0.402305	0.459576
						PVE_r1g3781		lipoprotein		0.270424	0.211372	-0.271329	1.00469	0.427598	0.934484	0.943026
						PVE_r1g3782		hypothetical protein		0.514821	0.612315	-0.324118	1.83654	6.35262	0.0956597	0.131458
						PVE_r1g3783		hypothetical protein		0.363221	0.70692	-0.812239	2.52237	4.20701	0.239961	0.29415
						PVE_r1g3784		hypothetical protein		-0.165676	-0.156024	0.0770601	2.62145	0.791841	0.851418	0.870521
						PVE_r1g3785		membrane protein		ND	ND	ND	ND	ND	ND	ND
						PVE_r1g3786		hypothetical protein		0.397626	0.54551	0.45881	0.954905	11.1992	0.0106962	0.0184051
						PVE_r1g3787		type VI secretion protein		-0.859716	-0.483436	1.4735	1.81302	6.40716	0.0933968	0.128917
						PVE_r1g3788		type VI secretion protein		-0.986056	-0.869775	1.41984	2.30633	9.78957	0.0204422	0.0331895
						PVE_r1g3789		hypothetical protein		ND	ND	ND	ND	ND	ND	ND
						PVE_r1g3790		type VI secretion protein		ND	ND	ND	ND	ND	ND	ND
						PVE_r1g3791		type VI secretion protein		-0.385455	-0.829648	0.490159	0.864098	4.15963	0.244735	0.299466
						PVE_r1g3792		hypothetical protein		ND	ND	ND	ND	ND	ND	ND
						PVE_r1g3793		hypothetical protein		ND	ND	ND	ND	ND	ND	ND
						PVE_r1g3794		hypothetical protein		ND	ND	ND	ND	ND	ND	ND
						PVE_r1g3795	hcpA			-0.85835	0.242609	-0.102733	3.36393	16.9145	0.000735948	0.00156592
						PVE_r1g3796		hypothetical protein		ND	ND	ND	ND	ND	ND	ND
						PVE_r1g3797	vgrGA			-0.361874	-0.128437	-0.0259855	2.81576	3.06145	0.382247	0.440189
						PVE_r1g3798		hypothetical protein		0.279121	1.12434	-0.213653	1.93001	11.3179	0.0101255	0.0175112
						PVE_r1g3799		hypothetical protein		0.505679	1.39987	-0.576435	5.42288	45.4518	7.41728e-10	3.28192e-09
						PVE_r1g3800		hypothetical protein		-0.221516	0.704636	-0.251998	1.73672	9.51459	0.0231766	0.037049
						PVE_r1g3801		transposase		0.445927	1.20923	-0.601355	0.867147	9.59317	0.0223606	0.0359292
						PVE_r1g3802		putative transposase		ND	ND	ND	ND	ND	ND	ND
						PVE_r1g3803		Uncharacterized protein y4hP		0.499105	0.968359	-1.00731	3.59861	12.0759	0.0071277	0.0127187
						PVE_r1g3804		hypothetical protein		0.275311	0.498234	-0.670299	5.15447	5.685	0.127983	0.169842
						PVE_r1g3805		translocation protein in type III secretion system, RhcU		0.185763	0.273758	-0.22788	3.31047	1.41168	0.702798	0.737491
						PVE_r1g3806		type III secretion protein		0.122198	-0.0565164	-0.0254265	1.61296	0.328275	0.954626	0.959532
						PVE_r1g3807		hypothetical membrane protein		ND	ND	ND	ND	ND	ND	ND
						PVE_r1g3808		Probable translocation protein y4yL		-0.195523	-0.999522	0.467627	1.76104	12.5188	0.00580159	0.0105364
						PVE_r1g3809		hypothetical protein		-0.126698	-0.213861	0.0271058	2.12673	0.960616	0.81078	0.834681
						PVE_r1g3810		Myosin heavy chain B (MHC B)		-0.0715735	-0.174134	-0.0271215	1.08375	0.553099	0.90708	0.91835
						PVE_r1g3811	yscN			-0.367683	0.138871	0.196775	2.07034	2.98422	0.394064	0.451367
						PVE_r1g3812		hypothetical protein		0.235509	-0.0573073	-0.120017	1.59376	0.629377	0.889675	0.903938
						PVE_r1g3813		hypothetical protein		ND	ND	ND	ND	ND	ND	ND
						PVE_r1g3814		type III secretion protein		-0.0191699	0.156512	0.28004	3.03132	3.05015	0.383958	0.441787
						PVE_r1g3815		hypothetical protein		ND	ND	ND	ND	ND	ND	ND
						PVE_r1g3816		hypothetical protein		0.143413	0.223227	-0.648319	2.74731	3.72724	0.292464	0.349558
						PVE_r1g3817		type III secretion protein		0.105146	-0.207635	0.107147	2.57902	1.31194	0.7263	0.758548
						PVE_r1g3818		hypothetical protein		-0.0491207	0.99948	0.00634015	1.63354	14.2402	0.00259578	0.00502207
						PVE_r1g3819		hypothetical protein		ND	ND	ND	ND	ND	ND	ND
						PVE_r1g3820		type II and III secretion system protein RhcC2		-0.41187	0.362519	0.571311	1.99694	9.1743	0.027061	0.0426411
						PVE_r1g3821		Probable translocation protein y4yR		-0.826861	-0.110295	1.22501	2.35921	14.4184	0.00238759	0.00464554
						PVE_r1g3822		hypothetical protein		ND	ND	ND	ND	ND	ND	ND
						PVE_r1g3823		hypothetical protein		ND	ND	ND	ND	ND	ND	ND
						PVE_r1g3824		hypothetical protein		ND	ND	ND	ND	ND	ND	ND
						PVE_r1g3825		hypothetical protein		ND	ND	ND	ND	ND	ND	ND
						PVE_r1g3826		hypothetical protein		0.233988	-0.236817	0.229383	2.42098	3.23423	0.356903	0.414419
						PVE_r1g3827		hypothetical protein		0.0492398	0.0502126	0.103868	6.92938	0.572323	0.902738	0.915579
						PVE_r1g3828		hypothetical protein		0.325863	0.670975	-0.0827204	6.38062	18.2208	0.000396057	0.000872268
						PVE_r1g3829		Putative insertion sequence ATP-binding protein y4pL		-0.252054	-0.248289	0.774971	1.61719	2.56858	0.463024	0.518474
						PVE_r1g3830		Putative transposase for insertion sequence IS1162		-0.936611	-0.542192	1.453	1.76616	6.48781	0.0901443	0.125008
						PVE_r1g3831		Conserved hypothetical protein		-0.0773129	-0.651271	1.01877	1.42769	5.00169	0.171673	0.220304
					4245058..4244896	PVE_r1g54		tRNA-Gly		ND	ND	ND	ND	ND	ND	ND
30		4261202	4266986	5784		PVE_r1g3845		hypothetical protein		ND	ND	ND	ND	ND	ND	ND
						PVE_r1g3846		peptidylprolyl isomerase		-1.07597	-3.3868	2.09454	6.56935	144.619	3.81458e-31	1.00041e-29
						PVE_r1g3847		amine oxidase		0.548708	0.817126	-0.0324778	5.51157	13.2238	0.00417689	0.00776291
						PVE_r1g3848		hydratase		-0.104771	0.22811	0.494973	2.15501	4.79929	0.187098	0.237384
						PVE_r1g3849		membrane protein		-0.112048	0.46098	0.500392	5.87219	20.1082	0.0001612	0.000375056
						PVE_r1g3850		hypothetical protein		-0.455436	-0.495937	0.567576	3.6064	4.25262	0.235446	0.289548
31		4485807	4497968	12161		PVE_r1g4050	vanB			-0.213268	-0.20611	0.583229	2.07161	1.94436	0.584035	0.630257
						PVE_r1g4051		3-oxoacyl-ACP reductase		-0.0898979	0.0574572	0.407483	3.08621	3.29172	0.348797	0.405902
						PVE_r1g4052		aromatic-ring-hydroxylating dioxygenase subunit beta		-0.0566612	0.430618	0.0269608	2.24003	3.76547	0.287929	0.344739
						PVE_r1g4053		Rieske (2Fe-2S) protein		-0.224563	0.226213	0.375595	3.98292	6.25159	0.099991	0.136424
						PVE_r1g4054		polyketide cyclase		-0.767886	-0.692313	1.45452	1.34723	7.73396	0.0518422	0.0762764
						PVE_r1g4055		IacB protein		-0.932592	-0.165779	0.946282	1.92904	10.889	0.0123415	0.0209986
						PVE_r1g4056		acyl-CoA dehydrogenase		-0.285163	0.0327803	0.820368	2.35118	10.9975	0.0117396	0.0200392
						PVE_r1g4057		glutamyl-tRNA amidotransferase		0.336347	0.969367	0.390106	1.87272	23.2233	3.62789e-05	9.23843e-05
						PVE_r1g4058		branched-chain amino acid ABC transporter substrate-binding protein		-0.489923	0.95138	-0.62622	3.70386	22.3499	5.51607e-05	0.000136837
						PVE_r1g4059		ABC transporter permease		ND	ND	ND	ND	ND	ND	ND
						PVE_r1g4060		ABC transporter permease		-0.182724	0.591008	-0.0604072	2.10996	7.96341	0.046774	0.0696623
32		4546867	4551161	4294		PVE_r1g4106	ctpF			1.58986	0.740056	-1.29138	8.39198	21.6125	7.85317e-05	0.000190485
						PVE_r1g4107	ppa2			0.530357	0.652426	-0.665041	6.58068	9.29382	0.025629	0.0405526
						PVE_r1g4108		hypothetical protein		0.260409	0.431326	-0.509865	5.37847	3.37356	0.337535	0.39535
						PVE_r1g4109	crcB			0.445532	0.464493	-0.315565	4.29337	8.41576	0.0381569	0.0581443
33		4611682	4616967	5285		PVE_r1g4166	tnpA			ND	ND	ND	ND	ND	ND	ND
						PVE_r1g65	tRNA-Asn			ND	ND	ND	ND	ND	ND	ND
						PVE_r1g4167		hypothetical protein		0.0964279	0.233821	0.264786	7.13621	4.73683	0.192114	0.243072
						PVE_r1g4168		transposase		0.579526	0.408934	-0.147334	4.33313	10.5986	0.0141067	0.02376
						PVE_r1g4169		cobyrinic acid a,c-diamide synthase		-0.464291	-0.349919	1.04488	2.46439	8.15557	0.0429036	0.0643899
						PVE_r1g4170		hypothetical protein		ND	ND	ND	ND	ND	ND	ND
						PVE_r1g66	tRNA-Asn			ND	ND	ND	ND	ND	ND	ND
		5005754	5012137	6383		PVE_r1g4517		hypothetical protein		-0.349863	-0.562112	0.865156	6.08384	6.37477	0.0947344	0.130396
						PVE_r1g4519		hypothetical protein		0.33759	-0.321905	-0.610426	10.3707	4.53392	0.209285	0.262085
						PVE_r1g4520		hypothetical protein		-0.0318907	-1.04855	-0.583457	4.93494	28.5846	2.73786e-06	8.0605e-06
						PVE_r1g4521		hypothetical protein		-0.360818	-2.0782	0.373771	5.89676	117.178	3.12641e-25	5.37695e-24
						PVE_r1g4522		transposase IS66		0.258538	-0.512797	-0.100482	3.34901	11.8231	0.00801434	0.014146
						PVE_r1g67	tRNA-Ser			ND	ND	ND	ND	ND	ND	ND
34		5104010	5112768	8758		PVE_r1g4610		ArsR family transcriptional regulator		1.764	4.61648	-0.687762	8.08458	334.458	3.45766e-72	1.0758e-69
						PVE_r1g4611		YeeE/YedE family protein		1.8311	4.48065	-0.839441	6.94503	362.016	3.72974e-78	1.59563e-75
						PVE_r1g4612		membrane protein		1.35748	3.44543	-0.770851	8.70067	233.144	2.89114e-50	2.19887e-48
						PVE_r1g4613		hypothetical membrane protein		1.92878	3.93863	-1.64693	6.17194	270.768	2.10491e-58	2.44206e-56
						PVE_r1g4614		hypothetical protein		1.35621	2.9619	-0.983581	6.62506	171.856	5.05864e-37	2.03685e-35
						PVE_r1g4615		Conserved hypothetical protein		-0.0668781	0.932657	0.345128	5.90613	16.8718	0.00075096	0.0015934
						PVE_r1g4616		hypothetical protein		0.0869575	-0.162393	-0.173289	7.20415	2.57941	0.461111	0.516946
						PVE_r1g4617		hypothetical protein		-0.624748	-2.08233	0.99078	8.40974	93.6473	3.60573e-20	3.98727e-19
						PVE_r1g4618		hypothetical protein		-0.409947	-0.0167191	0.539611	3.09187	3.43317	0.329533	0.387303
						PVE_r1g4619		hypothetical protein		-0.140206	0.224077	0.0984847	4.269	1.97509	0.577593	0.623896
						PVE_r1g4620		hypothetical protein		0.507628	0.642724	-0.359441	7.96688	12.4506	0.0059888	0.0108362
						PVE_r1g4621		resolvase		0.749617	1.63954	0.254387	5.38468	114.072	1.45829e-24	2.34319e-23
					5447989..5448008	PVE_r1g75	tRNA-Leu			ND	ND	ND	ND	ND	ND	ND
35	4	5448174	5475977	27803		PVE_r1g4936		integrase		-0.482927	-1.42319	2.04897	7.46058	36.1082	7.10408e-08	2.48099e-07
						PVE_r1g4937		hypothetical protein		-0.640559	-1.00689	1.05034	6.05786	15.9282	0.00117305	0.00241781
						PVE_r1g4938		Conserved hypothetical protein		ND	ND	ND	ND	ND	ND	ND
						PVE_r1g4939		hypothetical protein		-1.95139	-2.7173	1.83799	5.6101	100.099	1.47962e-21	1.86519e-20
						PVE_r1g4940		hypothetical protein		ND	ND	ND	ND	ND	ND	ND
						PVE_r1g4941		hypothetical protein		ND	ND	ND	ND	ND	ND	ND
						PVE_r1g4942		hypothetical protein		-0.302482	-0.107029	0.478998	4.78892	1.93441	0.586131	0.632035
						PVE_r1g4943		chromosome segregation SMC protein		-0.389088	0.398327	0.0676096	5.2498	10.4344	0.0152122	0.025428
						PVE_r1g4944		hypothetical protein		0.368998	0.138581	-0.237615	5.94186	2.49623	0.475972	0.530464
						PVE_r1g4945		hypothetical protein		0.0920281	0.396718	-0.273294	6.10358	2.37403	0.498487	0.551039
						PVE_r1g4946		KAP P-loop protein		-0.177549	-0.680956	0.544035	6.81519	6.85482	0.076672	0.108322
						PVE_r1g4947		hypothetical protein		0.35995	-0.485929	0.140896	5.28626	7.25849	0.0640995	0.0921768
						PVE_r1g4948		0		ND	ND	ND	ND	ND	ND	ND
						PVE_r1g4949		hypothetical protein		0.51792	-0.153833	-0.587699	9.36805	5.25933	0.153763	0.200249
						PVE_r1g4950		hypothetical protein		0.978727	1.91146	-1.45109	4.24527	33.9423	2.03754e-07	6.8034e-07
						PVE_r1g4951		Conserved hypothetical protein		0.669332	0.796627	-0.956521	6.91776	10.8986	0.0122873	0.0209168
					5467049..5467069	PVE_r1g4952		hypothetical protein		-0.0657113	0.518842	-0.105411	4.70484	6.40116	0.0936432	0.129205
						PVE_r1g4953		hypothetical protein		ND	ND	ND	ND	ND	ND	ND
						PVE_r1g4954		hypothetical protein		ND	ND	ND	ND	ND	ND	ND
						PVE_r1g4955		hypothetical protein		0.230276	0.104952	-0.356659	6.04293	1.59823	0.659792	0.699006
						PVE_r1g4956		hypothetical protein		0.291278	-0.294834	-0.217064	3.76586	6.66961	0.0832083	0.116727
						PVE_r1g4957		hypothetical protein		0.080994	-0.113017	0.0588604	5.42664	0.794093	0.850879	0.870203
						PVE_r1g4958		deaminase reductase		0.141106	0.937002	-0.321854	3.65417	18.2263	0.00039502	0.000870264
						PVE_r1g4959		hypothetical protein		0.503582	0.268496	-0.080753	5.06632	10.4079	0.0153988	0.0257084
						PVE_r1g4960		hypothetical protein		0.149347	-0.901137	0.319323	6.45789	17.8451	0.000473428	0.001036
					5670813..5670863	PVE_r1g5134	intA		integrase	0.244243	0.778381	-0.0258939	10.2183	11.0782	0.0113102	0.0193498
36	5	5672516	5734432	61916		PVE_r1g5135		hypothetical protein		0.108892	0.382396	-0.205117	7.65828	2.43291	0.487538	0.541138
						PVE_r1g5136		hypothetical protein		-0.488521	-1.32325	0.0976211	6.43633	42.4082	3.28654e-09	1.35357e-08
						PVE_r1g5137		hypothetical protein		-0.498037	-0.990944	0.139742	6.43861	19.3638	0.000229906	0.000522479
						PVE_r1g5138		Conserved hypothetical membrane protein		-0.936639	-1.11522	0.575454	5.50508	25.635	1.13718e-05	3.09011e-05
						PVE_r1g5139		hypothetical protein		-0.871212	-0.9816	0.498972	5.33842	20.0551	0.000165338	0.00038377
						PVE_r1g5140		hypothetical protein		-0.463544	-1.09351	0.475671	6.21263	23.2401	3.59875e-05	9.17105e-05
						PVE_r1g5141		hypothetical protein		-0.101383	-0.0693693	-0.142309	8.94373	2.2804	0.516287	0.567435
						PVE_r1g5142		hypothetical protein		0.10713	-0.0262462	-0.365594	7.87684	2.52007	0.471675	0.526949
						PVE_r1g5143		hypothetical protein		0.259446	-0.0540017	-0.109278	4.94606	2.33271	0.506284	0.558137
						PVE_r1g5144		hypothetical membrane protein		0.360225	-0.520078	0.326211	3.82106	7.43467	0.059261	0.0859592
						PVE_r1g5145		transcriptional regulator		-0.261945	-0.921484	0.282063	5.5163	14.7255	0.00206687	0.00406543
						PVE_r1g5146		hypothetical membrane protein		-0.463375	-0.562075	1.03647	3.95456	5.56329	0.134902	0.178297
						PVE_r1g5147		hypothetical protein		ND	ND	ND	ND	ND	ND	ND
						PVE_r1g5148		DNA repair protein RadC		-0.154363	0.526582	0.210609	4.76529	13.0632	0.00450199	0.00831969
						PVE_r1g5149	hgiDIIM			0.261516	-0.153663	0.0261141	7.88726	3.91479	0.270813	0.32705
						PVE_r1g5150		hypothetical protein		-0.437084	-0.141524	0.0836003	5.64865	5.70889	0.126665	0.168289
						PVE_r1g5151		sulfate ABC transporter substrate-binding protein		-0.258238	-0.122118	-0.0117604	7.58573	3.45757	0.326306	0.384237
						PVE_r1g5152		hypothetical protein		-0.562319	-0.581071	0.446098	8.07433	12.3248	0.00634952	0.0114569
						PVE_r1g5153		hypothetical protein		-0.570516	-0.922641	0.227877	6.56029	40.9802	6.60266e-09	2.62153e-08
						PVE_r1g5154		hypothetical protein		-0.625074	-1.127	-0.198741	3.77294	55.9115	4.38772e-12	2.41043e-11
						PVE_r1g5155		ATP phosphoribosyltransferase		-0.599941	-0.681968	0.366302	8.59178	18.526	0.000342573	0.000761582
						PVE_r1g5156		hypothetical protein		-0.488162	-1.04648	0.373888	8.61552	30.7931	9.39727e-07	2.92916e-06
						PVE_r1g5157		transposase		-0.517671	-0.549538	0.829256	4.97162	7.32623	0.0621955	0.089854
						PVE_r1g5158		hypothetical protein		ND	ND	ND	ND	ND	ND	ND
						PVE_r1g5159		hypothetical protein		0.410532	0.672986	-0.503543	8.95069	4.0707	0.25393	0.309125
					5709043..5708993	PVE_r1g5160		short-chain dehydrogenase		0.137431	0.0832096	-0.212067	3.84548	0.403243	0.939572	0.947183
						PVE_r1g5161		hypothetical protein		0.484875	-0.144199	-0.583319	3.7443	9.84183	0.0199596	0.0324829
						PVE_r1g5162		transposase		0.236799	-0.334398	0.0574141	3.4743	3.49957	0.320818	0.378751
						PVE_r1g5163		polar amino acid ABC transporter, inner membrane subunit		0.542652	0.239865	-0.639193	4.08087	4.33963	0.227048	0.280633
						PVE_r1g5164		hypothetical protein		0.52366	0.16352	-0.253407	4.24296	7.42123	0.0596172	0.0864576
						PVE_r1g5165	tcyC			0.77824	0.425957	-0.421415	6.25434	14.1681	0.00268499	0.00517567
						PVE_r1g5166		hypothetical protein		0.687044	0.643294	-0.266148	6.29153	20.932	0.000108755	0.000259202
						PVE_r1g5167		GntR family transcriptional regulator		0.570457	0.013503	-0.237151	6.61208	6.48951	0.0900772	0.12494
						PVE_r1g5168		hypothetical protein		0.299146	0.630096	-0.332915	6.83595	6.36406	0.0951806	0.130878
						PVE_r1g5169		endoribonuclease L-PSP		0.543567	0.100118	-0.467463	4.95239	5.55099	0.13562	0.17904
						PVE_r1g5170		hypothetical protein		0.943933	1.92823	-1.0255	7.50924	63.9732	8.31725e-14	5.39125e-13
						PVE_r1g5171	acxA			-0.185406	2.56317	-0.364586	5.4098	88.8142	3.93752e-19	3.96942e-18
						PVE_r1g5172	acxB			-0.257639	1.12832	-0.164608	6.55116	25.1448	1.44008e-05	3.86713e-05
						PVE_r1g5173	acxC			-0.533889	0.674744	0.209533	6.23525	24.1327	2.34365e-05	6.11133e-05
						PVE_r1g5174		hypothetical protein		0.144459	1.04413	0.235745	4.8463	24.7448	1.74587e-05	4.63915e-05
						PVE_r1g5175		hypothetical protein		0.15355	-0.135193	-0.0187547	5.14011	1.53689	0.673783	0.712505
						PVE_r1g5176		transferase		0.122867	0.18458	-0.0304354	5.90506	1.67805	0.641825	0.682506
						PVE_r1g5177		hypothetical protein		0.132821	-0.830806	0.0194476	1.45935	8.83011	0.0316371	0.0491613
						PVE_r1g5178		hypothetical protein		-0.396662	-2.226	0.795927	5.35559	112.79	2.75329e-24	4.36256e-23
						PVE_r1g5179		glyoxalase-like domain protein		-0.0456045	0.0077774	0.0167167	4.1855	0.0658384	0.995595	0.996322
						PVE_r1g5180	ilvR			-0.162493	0.698199	0.254031	5.0144	19.3448	0.000231996	0.000527054
						PVE_r1g5181	ilvD			-0.0967527	-0.498686	0.605458	3.12482	3.44438	0.328048	0.386088
37		5737304	5747549	10245		PVE_r1g5185		NADPH-dependent FMN reductase		0.299465	0.141453	-0.127862	4.62386	1.68037	0.641306	0.682179
						PVE_r1g5186		hypothetical protein		-0.254526	-0.261428	0.562603	3.43406	2.86051	0.413636	0.470712
						PVE_r1g5187		LysR family transcriptional regulator		-0.103149	-0.680863	0.838933	4.32351	13.1535	0.00431606	0.00800635
						PVE_r1g5188		4-oxalocrotonate tautomerase		0.838249	1.1074	-0.574399	2.05459	20.0868	0.000162852	0.000378129
						PVE_r1g5189		LysR family transcriptional regulator		-0.116857	0.589913	0.25	5.14831	15.04	0.00178276	0.00354429
						PVE_r1g5190		oxidoreductase		-0.232448	-0.293861	0.13777	2.48754	2.20411	0.531138	0.581796
						PVE_r1g5191		phosphoglycerate mutase		-0.314675	0.764271	-0.488691	1.05974	7.96818	0.0466739	0.0695435
						PVE_r1g5192		hypothetical protein		0.0526991	0.509187	-0.521252	0.936838	1.92294	0.588554	0.634333
						PVE_r1g5193		hypothetical membrane protein		0.421164	0.0448104	-0.37484	3.36037	4.45964	0.215919	0.268916
						PVE_r1g5195		transcriptional regulator		0.134061	0.317644	-0.0323138	4.53739	3.97934	0.263704	0.319422
						PVE_r1g5194		hypothetical protein		0.0799544	-0.439273	-0.350431	3.52637	13.8199	0.00316078	0.00601823
						PVE_r1g5196		hypothetical protein		0.416517	0.330661	-0.665082	6.06578	4.48331	0.213784	0.266694
38		5882602	5897114	14512		PVE_r1g5323		integrase		0.379343	0.315123	-0.647247	6.45264	3.61104	0.306644	0.364279
						PVE_r1g5324		hypothetical protein		0.0203792	0.483696	0.12537	3.84813	8.66231	0.0341344	0.0526458
						PVE_r1g5325		Putative transposase y4bL/y4kJ/y4tB		ND	ND	ND	ND	ND	ND	ND
						PVE_r1g5327		Putative insertion sequence ATP-binding protein y4pL		ND	ND	ND	ND	ND	ND	ND
						PVE_r1g5326		hypothetical protein		-0.78746	-0.462535	0.47612	7.68095	15.8489	0.0012178	0.00250152
						PVE_r1g5328		hypothetical protein		-0.817839	-0.723638	0.445498	7.33403	27.1725	5.41703e-06	1.52591e-05
						PVE_r1g5329		hypothetical protein		-0.915502	-1.25086	0.535237	6.57912	50.9851	4.92788e-11	2.42562e-10
						PVE_r1g5330		hypothetical protein		-1.15762	-1.7134	0.458375	5.27685	55.5207	5.31645e-12	2.89969e-11
						PVE_r1g5331		hypothetical protein		-0.788282	-0.513452	0.208744	8.49211	18.3112	0.000379393	0.000837995
						PVE_r1g5332		hypothetical protein		-0.957944	-0.56002	0.272653	8.91075	16.7995	0.000777097	0.00164377
						PVE_r1g5333		hypothetical protein		-0.849253	-1.32805	0.220479	8.57264	42.7451	2.78754e-09	1.16134e-08
						PVE_r1g5334		hypothetical protein		-0.518751	-1.05307	-0.268207	8.54435	36.9866	4.63154e-08	1.65724e-07
39		5928722	5950695	21973		PVE_r1g5369	cpo			2.68693	3.54158	-2.69004	7.91985	101.962	5.88171e-22	7.74236e-21
						PVE_r1g5370		hypothetical protein		ND	ND	ND	ND	ND	ND	ND
						PVE_r1g5371		hypothetical protein		-0.248031	-1.14646	0.727762	3.41334	16.8957	0.000742509	0.00157841
						PVE_r1g5372		transposase		ND	ND	ND	ND	ND	ND	ND
						PVE_r1g5373		hypothetical protein		ND	ND	ND	ND	ND	ND	ND
						PVE_r1g5375		hypothetical protein		-0.231304	0.174005	0.00745831	4.04863	1.74882	0.626135	0.668511
						PVE_r1g5374	0			ND	ND	ND	ND	ND	ND	ND
						PVE_r1g5376		hypothetical protein		-0.135051	0.324079	-0.582109	1.63658	2.2977	0.512962	0.564596
						PVE_r1g5377		chromosome segregation protein SMC		ND	ND	ND	ND	ND	ND	ND
						PVE_r1g5378		hypothetical protein		ND	ND	ND	ND	ND	ND	ND
						PVE_r1g5379		hypothetical protein		ND	ND	ND	ND	ND	ND	ND
						PVE_r1g5380		hypothetical protein		ND	ND	ND	ND	ND	ND	ND
						PVE_r1g5381		integrase		ND	ND	ND	ND	ND	ND	ND
						PVE_r1g5382		Putative transposase for insertion sequence IS1162		ND	ND	ND	ND	ND	ND	ND
						PVE_r1g5384		Insertion sequence IS408 putative ATP-binding protein		ND	ND	ND	ND	ND	ND	ND
						PVE_r1g5383		hypothetical protein		0.672308	0.893653	-1.13844	1.1754	4.19835	0.240827	0.295053
40		6417434	6461639	44205		PVE_r1g5824		hypothetical protein		0.187356	0.831524	0.145102	5.26152	34.4532	1.58938e-07	5.3619e-07
						PVE_r1g5825		Conserved hypothetical protein		-0.783006	0.0273267	1.08089	3.09627	12.2587	0.00654757	0.0117726
						PVE_r1g5826		hypothetical protein		-0.817041	-1.61278	0.603991	6.54943	33.5004	2.52567e-07	8.35582e-07
						PVE_r1g5827		hypothetical protein		-0.668802	-1.0792	0.235734	6.98367	21.8546	6.99371e-05	0.000170971
						PVE_r1g5828		hypothetical protein		0.246217	0.0150246	-0.194385	7.31696	0.335415	0.953236	0.958276
						PVE_r1g5829		hypothetical protein		0.377491	0.308734	-0.734271	7.55898	1.84992	0.604133	0.648774
						PVE_r1g5830		hypothetical protein		0.940007	1.83698	-1.44591	9.03714	22.868	4.30232e-05	0.00010819
						PVE_r1g5831	comM			0.0669828	0.383527	-0.243904	2.5352	1.78342	0.61855	0.662386
						PVE_r1g5832		hypothetical protein		ND	ND	ND	ND	ND	ND	ND
						PVE_r1g5833		hypothetical protein		ND	ND	ND	ND	ND	ND	ND
						PVE_r1g5834		hypothetical protein		ND	ND	ND	ND	ND	ND	ND
						PVE_r1g5835		ATPase		ND	ND	ND	ND	ND	ND	ND
						PVE_r1g5836		hypothetical protein		0.366027	-0.0860061	-0.633014	7.02844	5.87153	0.11803	0.157673
						PVE_r1g5837		hypothetical protein		-0.0288918	-0.032915	-0.50461	6.97472	8.20594	0.0419418	0.0631248
						PVE_r1g5838		hypothetical protein		0.187032	0.391617	-0.782757	8.14775	2.77672	0.427347	0.484475
						PVE_r1g5839		hypothetical protein		ND	ND	ND	ND	ND	ND	ND
						PVE_r1g5840		hypothetical protein		ND	ND	ND	ND	ND	ND	ND
						PVE_r1g5841		TniB protein		ND	ND	ND	ND	ND	ND	ND
						PVE_r1g5842		transposase		ND	ND	ND	ND	ND	ND	ND
						PVE_r1g5843		hypothetical protein		-0.040868	-0.531107	0.191881	1.16514	1.89977	0.593469	0.639027
						PVE_r1g5844		hypothetical protein		0.575298	0.571783	-0.916989	6.76327	6.47911	0.0904899	0.125335
						PVE_r1g5845		0		ND	ND	ND	ND	ND	ND	ND
						PVE_r1g5846		hypothetical protein		-0.164285	0.0254937	0.700998	6.01776	6.03021	0.11015	0.14842
						PVE_r1g5847		hypothetical protein		-1.11333	-1.60335	0.933215	5.32549	37.6194	3.40259e-08	1.23231e-07
						PVE_r1g5848		hypothetical protein		-1.24004	-1.467	1.36826	3.58078	21.5777	7.98514e-05	0.000193412
						PVE_r1g5849		hypothetical protein		-1.00849	-1.41883	0.8114	4.85449	29.0033	2.23587e-06	6.65415e-06
						PVE_r1g5850		hypothetical protein		-0.263298	-0.730086	0.0630787	5.99464	16.5453	0.000876418	0.00184077
						PVE_r1g5851		hypothetical protein		-0.376144	-0.817987	-0.240912	8.97848	31.4657	6.78221e-07	2.15027e-06
						PVE_r1g5852		hypothetical protein		0.0926619	-0.454944	-0.195192	8.89254	11.0518	0.0114492	0.0195679
						PVE_r1g5853		Conserved hypothetical protein		-0.0754037	-0.644128	-0.157808	7.73453	13.206	0.00421159	0.00782315
						PVE_r1g5854		diguanylate cyclase		-0.0919193	0.00351987	-0.13587	4.59518	1.21307	0.749872	0.780309
						PVE_r1g5855		transposase		ND	ND	ND	ND	ND	ND	ND
						PVE_r1g5856		hypothetical protein		ND	ND	ND	ND	ND	ND	ND
						PVE_r1g5857		Conserved hypothetical protein		0.949633	0.952373	-1.1192	6.22241	15.3836	0.00151652	0.00305491
						PVE_r1g5858		MFS transporter		0.0333441	0.474584	-0.306194	5.81662	6.10027	0.106833	0.144605
						PVE_r1g5859		hypothetical protein		0.140175	0.645032	-0.213637	4.5943	10.1377	0.0174315	0.0287377
						PVE_r1g5860		alcohol dehydrogenase		0.214846	0.986131	-1.00093	3.47873	14.1041	0.00276687	0.00531553
41		6469634	6486850	17216		PVE_r1g5867		LysR family transcriptional regulator		-0.174114	-0.186196	0.187847	2.89326	0.400323	0.940176	0.947257
						PVE_r1g5868		transcriptional regulator		0.201004	0.0467426	-0.00714882	6.87378	1.39079	0.707695	0.742186
						PVE_r1g5869		hypothetical protein		-0.658018	0.559046	0.590104	5.25571	27.0953	5.62252e-06	1.57924e-05
						PVE_r1g5870		hypothetical protein		-0.330208	-0.138725	0.153942	2.80911	1.76082	0.623498	0.66633
						PVE_r1g5871		glutathione S-transferase		0.114133	0.45997	-0.223552	5.33877	5.19459	0.158091	0.205221
						PVE_r1g5872		NmrA family transcriptional regulator		-0.348399	0.251096	0.0266304	3.96142	6.07554	0.107993	0.145887
						PVE_r1g5873		hypothetical protein		-0.446034	-0.441452	0.089998	9.35077	9.89546	0.019476	0.0317943
						PVE_r1g5874		hypothetical protein		-1.27442	-1.91307	1.04266	7.3462	56.8695	2.74008e-12	1.52984e-11
						PVE_r1g5875		hypothetical protein		-1.33461	-2.13336	1.42919	10.1867	82.9128	7.27983e-18	6.4799e-17
						PVE_r1g5876		hypothetical protein		-0.444852	-1.57151	0.84803	6.6131	57.1436	2.39471e-12	1.34249e-11
						PVE_r1g5877		Conserved hypothetical protein		0.061792	-0.103491	-0.106777	8.16663	1.14049	0.767309	0.795431
						PVE_r1g5878		HNH endonuclease		-0.179513	0.0569756	-0.533161	6.25418	6.62648	0.0848059	0.118565
						PVE_r1g5879		hypothetical protein		-0.0278449	1.12425	-0.665809	8.27481	19.9082	0.000177342	0.000409826
42		6673357	6686044	12687		PVE_r1g6045		oxidase		-0.132722	0.00339637	0.156448	8.11787	0.573542	0.902462	0.915434
						PVE_r1g6046		hypothetical protein		-0.234604	-0.19	0.177083	6.19591	1.32344	0.723575	0.755933
						PVE_r1g6047		cell division protein Fic		0.917168	1.23039	-0.63389	9.41056	38.7861	1.92655e-08	7.21797e-08
						PVE_r1g6048		hypothetical protein		ND	ND	ND	ND	ND	ND	ND
						PVE_r1g6049		hypothetical protein		1.02552	1.39153	-1.04178	8.79167	43.2539	2.17374e-09	9.14519e-09
						PVE_r1g6050		hypothetical membrane protein		-0.00123684	-0.11981	0.751652	2.4948	7.89401	0.0482537	0.0715238
						PVE_r1g6051		transposase		0.425907	0.701129	-0.366281	2.50108	7.74849	0.0515059	0.0758515
						PVE_r1g6052		transposase IS66		ND	ND	ND	ND	ND	ND	ND
						PVE_r1g6053		transposase IS66		ND	ND	ND	ND	ND	ND	ND
						PVE_r1g6054		hypothetical protein		0.223782	0.469281	-0.104632	5.11864	7.31844	0.0624116	0.0901092
						PVE_r1g6055		hypothetical protein		0.854282	1.50312	-0.645415	4.79499	56.7059	2.96957e-12	1.65258e-11
						PVE_r1g6056	arnT2			0.320503	0.673774	-0.35532	3.08133	8.66399	0.0341085	0.0526195
						PVE_r1g6057		hypothetical protein		ND	ND	ND	ND	ND	ND	ND
						PVE_r1g6058		Conserved hypothetical protein		0.714948	1.2577	-0.771007	2.77122	27.2644	5.18174e-06	1.46627e-05
						PVE_r1g6059	insC1			ND	ND	ND	ND	ND	ND	ND
43		6692651	6696827	4176		PVE_r1g6068	czcR			0.456645	0.139584	-0.497987	7.54502	4.22648	0.238024	0.292141
						PVE_r1g6069	pcoR			0.481893	0.484034	-0.717411	4.56755	6.2955	0.098086	0.134387
						PVE_r1g6070		hypothetical protein		0.155971	0.124136	-0.169774	7.14245	0.5545	0.906765	0.918302
						PVE_r1g6071		hypothetical protein		-0.794145	-0.663062	0.914877	2.18601	4.64923	0.19936	0.250895
44		6702261	6714900	12639		PVE_r1g6077		signal peptide protein		0.218029	0.70468	-0.551066	2.8216	6.42365	0.0927227	0.128064
						PVE_r1g6078		XRE family transcriptional regulator		0.548706	0.787679	-0.754003	3.75989	11.4986	0.009314	0.016206
						PVE_r1g6079		sensor histidine kinase		0.254368	0.315056	-0.072523	4.18891	4.3982	0.221552	0.274633
						PVE_r1g6080		transposase		ND	ND	ND	ND	ND	ND	ND
						PVE_r1g6081		hypothetical protein		0.314472	1.12011	0.061921	3.76404	43.5997	1.83553e-09	7.79419e-09
						PVE_r1g6082		GCN5 family acetyltransferase		0.121931	0.522196	-0.4974	5.93685	6.28568	0.0985088	0.134841
						PVE_r1g6083		hypothetical protein		0.324772	0.385863	-0.332888	6.49073	4.01197	0.260174	0.315929
						PVE_r1g6084		exonuclease		0.703636	0.646274	-0.697738	7.04443	9.5084	0.0232422	0.0371366
						PVE_r1g6085		hypothetical protein		-0.0305281	0.36153	-0.46171	6.6458	3.88759	0.273861	0.33035
						PVE_r1g6086		thiazole biosynthesis protein ThiF		0.0363189	0.108586	-0.437721	9.00672	2.60498	0.456617	0.51272
						PVE_r1g6087		hypothetical protein		0.540569	1.14578	-0.736745	10.029	20.3026	0.000146913	0.000344154
						PVE_r1g6088		hypothetical protein		0.277195	1.21237	-0.415874	9.77015	26.7553	6.62536e-06	1.84427e-05
45		6717759	6730569	12810		PVE_r1g6090		RND transporter		0.187505	0.968853	-0.426244	5.40543	28.2029	3.2928e-06	9.59933e-06
						PVE_r1g6091		cytochrome C		0.183398	0.206803	0.0528441	5.37715	3.76445	0.288048	0.344822
						PVE_r1g6092	copD			-0.0256061	2.48173	0.16685	7.228	150.816	1.75691e-32	5.11747e-31
						PVE_r1g6093	copC			0.307347	3.59325	-0.174463	7.39343	200.414	3.43406e-43	2.04401e-41
						PVE_r1g6094	copS			0.340544	2.0327	-0.46493	7.75327	86.6126	1.16942e-18	1.12901e-17
						PVE_r1g6095	copR			0.470634	2.56773	-0.43573	7.09557	128.841	9.61416e-28	1.98877e-26
						PVE_r1g6096		hypothetical protein		0.408056	6.04904	-0.848242	9.14808	238.569	1.9411e-51	1.60082e-49
						PVE_r1g6097		plastocyanin		0.27959	2.04309	-0.529491	8.41148	27.6744	4.25088e-06	1.2195e-05
						PVE_r1g6098	actP			0.587875	1.45929	-0.955354	8.08343	26.606	7.12047e-06	1.97326e-05
						PVE_r1g6099		hypothetical protein		0.296114	4.48715	-0.287486	8.40257	309.343	9.45388e-67	1.90329e-64
						PVE_r1g6100		Conserved hypothetical secreted protein		ND	ND	ND	ND	ND	ND	ND
46		6734673	6752265	17592		PVE_r1g6105		cation transporter		0.16288	-0.112856	-0.205715	5.66927	2.48454	0.478091	0.532206
						PVE_r1g6106		transcriptional regulator		0.214672	0.241927	-0.475822	5.10958	2.03344	0.565496	0.612956
						PVE_r1g6107		porin		0.144611	0.69099	0.428771	6.30966	30.1171	1.30398e-06	3.9972e-06
						PVE_r1g6108		hypothetical protein		-0.808495	-0.63611	1.12057	5.58614	9.40157	0.0244018	0.0387722
						PVE_r1g6109		transposase		-0.220194	-0.876193	0.155527	9.14464	19.0249	0.00027018	0.000607751
						PVE_r1g6110		transposase		-0.255778	-0.167606	0.299517	6.55649	1.53079	0.675183	0.713765
						PVE_r1g6111		Tn7 transposition protein C		-0.446732	-0.671531	0.538078	6.67589	12.5585	0.00569543	0.0103574
						PVE_r1g6112		Tn7 transposition protein B		-0.466593	-1.094	0.786922	7.5366	15.6919	0.0013114	0.00267717
						PVE_r1g6113		TnsA endonuclease		-0.435636	-1.70856	1.23816	5.97328	23.7503	2.81653e-05	7.28063e-05
						PVE_r1g6114		hypothetical protein		ND	ND	ND	ND	ND	ND	ND
						PVE_r1g6115		hypothetical protein		ND	ND	ND	ND	ND	ND	ND
						PVE_r1g6116		hypothetical protein		ND	ND	ND	ND	ND	ND	ND
						PVE_r1g6117		hypothetical protein		ND	ND	ND	ND	ND	ND	ND
47		6754567	6772214	22927		PVE_r1g6120		Conserved hypothetical protein		ND	ND	ND	ND	ND	ND	ND
						PVE_r1g6121		hypothetical protein		0.400569	0.394772	-0.218061	5.38802	6.20609	0.102003	0.138892
						PVE_r1g6122		cobalamin biosynthesis protein CobQ		ND	ND	ND	ND	ND	ND	ND
						PVE_r1g6123		metal-chelation protein CHAD		ND	ND	ND	ND	ND	ND	ND
						PVE_r1g6124		Probable family 20 transposase		ND	ND	ND	ND	ND	ND	ND
						PVE_r1g6125		hypothetical protein		0.476571	0.95311	-1.21948	4.97289	9.20445	0.0266926	0.0420896
						PVE_r1g6126		hypothetical protein		-0.708541	-0.847849	0.932025	2.59225	8.58102	0.0354127	0.0544107
						PVE_r1g6127		hypothetical protein		-0.807278	0.499922	0.809627	1.53874	12.6037	0.00557695	0.0101554
						PVE_r1g6128		hypothetical protein		ND	ND	ND	ND	ND	ND	ND
						PVE_r1g6129		hypothetical protein		0.288823	-0.225853	-0.630007	3.63008	9.18766	0.0268972	0.0423926
						PVE_r1g6130		Tn7 transposition protein C		0.309835	-0.467912	-0.457249	4.79363	22.5113	5.10537e-05	0.000127031
						PVE_r1g6131		Tn7 transposition protein B		ND	ND	ND	ND	ND	ND	ND
						PVE_r1g6132		endonuclease		ND	ND	ND	ND	ND	ND	ND
						PVE_r1g6133	glmS			0.756182	-1.10002	-0.620607	6.03443	93.389	4.09738e-20	4.45184e-19
Chromosome 2
Start	End	Size	GI Prediction Program	Locus ID
35596	44001	8405	Predicted by multiple methods
48610	57985	9375	Predicted by multiple methods
240946	246051	5105	Predicted by multiple methods
410398	414418	4020	Predicted by multiple methods
416408	422278	5870	Predicted by multiple methods
559644	573789	14145	Predicted by multiple methods
641245	652653	11408	Predicted by multiple methods
669441	679271	9830	Predicted by multiple methods
692910	698172	5262	Predicted by multiple methods
787254	794203	6949	Predicted by multiple methods
814200	826747	12547	Predicted by multiple methods
48610	57985	9375	SIGI-HMM
240946	246051	5105	SIGI-HMM
410398	414418	4020	SIGI-HMM
416408	422278	5870	SIGI-HMM
559644	573789	14145	SIGI-HMM
641245	652653	11408	SIGI-HMM
669441	679271	9830	SIGI-HMM
692910	698172	5262	SIGI-HMM
787254	794203	6949	SIGI-HMM
814200	826747	12547	SIGI-HMM
35596	44001	8405	IslandPath-DIMOB
788508	791190	2682	IslandPath-DIMOB
Plasmid
Start	End	Size	GI Prediction Program	Locus ID
34297	41274	6977	Predicted by multiple methods
34297	41274	6977	IslandPath-DIMOB

## Sheet: C_Aerobic_respiration
Table C	Differential expression of genes implicated in aerobic respiration and energy generation							logFC>1, FDR<1e-5, P<0.001
								logFC<1, FDR<1e-5, P<0.001
			Expression
Locus	Gene	Product	logFC.targets.CarbonT	logFC.targets.GrowthS	logFC.targets.CarbonT.targets.GrowthS	logCPM	LR	PValue	FDR
PVE_r1g0115	qor	Quinone oxidoreductase	0.0193432	0.105481	0.221249	5.28711	2.49617	0.475984	0.530464
PVE_r1g0145		Gluconate 2-dehydrogenase flavoprotein	-0.504981	1.66296	0.0795966	5.24226	91.5083	1.03887e-19	1.08732e-18
PVE_r1g0151		cytochrome B559 subunit alpha	2.10912	3.57289	-3.29632	8.50557	117.078	3.28618e-25	5.62348e-24
PVE_r1g0152	ctaD	Probable cytochrome c oxidase subunit 1	2.61239	3.94049	-3.93033	6.70557	171.878	5.0024e-37	2.02612e-35
PVE_r1g0153		cysteine synthase	2.85701	3.55913	-4.03565	7.06531	124.391	8.74027e-27	1.65268e-25
PVE_r1g0154		MFS transporter	2.20804	3.07259	-3.27464	6.6829	110.576	8.2486e-24	1.24639e-22
PVE_r1g0158		cytochrome B561	1.78749	2.90905	-3.02365	4.966	76.4982	1.72964e-16	1.39123e-15
PVE_r1g0159	cyoE1	Protoheme IX farnesyltransferase 1	1.71852	2.60249	-2.73012	5.58601	91.7886	9.04361e-20	9.53829e-19
PVE_r1g5022	ispB	Octaprenyl-diphosphate synthase	-1.29245	-3.1681	1.6122	7.12537	161.371	9.27386e-35	3.12707e-33
PVE_r1g4984	cyoA	Cytochrome bo(3) ubiquinol oxidase subunit 2	-1.3337	-2.8975	2.09531	6.70989	139.419	5.04413e-30	1.24198e-28
PVE_r1g4983	cyoB	Cytochrome bo(3) ubiquinol oxidase subunit 1	-0.942376	-1.91854	1.77429	7.34939	45.0126	9.19599e-10	4.02729e-09
PVE_r1g4982	cyoC	Cytochrome bo(3) ubiquinol oxidase subunit 3	0.141136	-2.89215	0.540156	6.71374	225.833	1.1007e-48	7.93084e-47
PVE_r1g4980	cyoE2	Protoheme IX farnesyltransferase 2	-1.80163	-1.87377	2.18101	6.55353	33.022	3.18642e-07	1.03912e-06
PVE_r1g4427	ccoP2	Cbb3-type cytochrome c oxidase subunit CcoP2	-0.608089	-0.751977	0.47668	7.41982	17.5545	0.000543401	0.0011782
PVE_r1g4424	ccoN1	Cbb3-type cytochrome c oxidase subunit CcoN1	-0.286553	-0.992178	0.224861	8.90079	26.155	8.85058e-06	2.43694e-05
PVE_r1g4423	ccoP	Cbb3-type cytochrome c oxidase subunit CcoP	-0.28711	-1.96809	0.855032	7.62608	26.5961	7.15456e-06	1.98191e-05
PVE_r1g4172	lldD	L-lactate dehydrogenase	1.46975	-1.4983	-0.878789	3.78268	22.7869	4.47309e-05	0.00011232
PVE_r1g4157		succinate dehydrogenase	0.0614877	-1.21962	0.314268	8.63209	22.6535	4.76877e-05	0.000119268
PVE_r1g4156		succinate dehydrogenase	0.117188	-1.10669	0.230859	6.71226	18.7313	0.000310696	0.000694098
PVE_r1g4155	sdhA	Succinate dehydrogenase flavoprotein subunit	-0.334331	-1.1061	0.572673	9.46046	17.2922	0.000615364	0.00132458
PVE_r1g4154	sdhB	Succinate dehydrogenase iron-sulfur subunit	-0.430986	-0.938558	0.531176	8.81472	14.0794	0.0027991	0.00537594
PVE_r1g4107	ppa2	Inorganic pyrophosphatase 2	0.530357	0.652426	-0.665041	6.58068	9.29382	0.025629	0.0405526
PVE_r1g4089	fadE	Acyl-coenzyme A dehydrogenase	0.835814	3.6075	-1.525	7.50278	126.591	2.93549e-27	5.8411e-26
PVE_r1g2390		NAD(P)H dehydrogenase (quinone)	-0.0143245	-0.140879	-0.0842377	3.96657	1.68032	0.641318	0.682179
PVE_r1g2355	nuoA	NADH-quinone oxidoreductase subunit A	-0.0468027	-0.544385	0.171974	8.11839	3.96041	0.265771	0.321584
PVE_r1g2354	nuoB	NADH-quinone oxidoreductase subunit B	-0.243088	-0.430049	0.357922	8.87769	2.48639	0.477755	0.531986
PVE_r1g2353	nuoC	NADH-quinone oxidoreductase subunit C/D	-0.0558683	-0.462781	0.117011	8.96379	4.44127	0.217589	0.270436
PVE_r1g2352	nuoE	NADH-quinone oxidoreductase subunit E	-0.405713	-0.589306	0.406883	5.99218	6.52159	0.0888148	0.123439
PVE_r1g2351	nuoF	NADH-quinone oxidoreductase subunit F	-0.296197	-0.33761	0.186143	7.91956	3.09039	0.377898	0.43584
PVE_r1g2350	nuoG	NADH-quinone oxidoreductase subunit G	-0.233448	-0.538215	0.00727961	8.70515	10.0934	0.0177889	0.0292916
PVE_r1g2349	nuoH	NADH-quinone oxidoreductase subunit H	-0.284366	-0.443121	-0.0730752	6.39353	9.97081	0.0188159	0.0308121
PVE_r1g2348	nuoI	NADH-quinone oxidoreductase subunit I	-0.762945	-0.661959	0.234102	8.44012	23.5709	3.06999e-05	7.89541e-05
PVE_r1g2347	nuoJ	NADH-quinone oxidoreductase subunit J	-0.21204	-0.245109	-0.382709	4.07291	10.0852	0.0178553	0.0293798
PVE_r1g2346	nuoK	NADH-quinone oxidoreductase subunit K	-0.190892	-0.259603	-0.180414	4.87411	7.73703	0.051771	0.0761927
PVE_r1g2345	nuoL	NADH-quinone oxidoreductase subunit L	-0.336104	-0.169313	-0.116903	7.54072	6.44335	0.0919237	0.127089
PVE_r1g2344	nuoM	NADH-quinone oxidoreductase subunit M	-0.275587	-0.304386	-0.0418956	7.97867	7.00057	0.0718795	0.102141
PVE_r1g2343	nuoN	NADH-quinone oxidoreductase subunit N	-0.489958	-0.393008	-0.116602	6.33439	14.8541	0.00194567	0.00384473
PVE_r1g2058	cydB	Cytochrome bd-I ubiquinol oxidase subunit 2	-0.842061	1.70391	1.15082	6.68844	94.2259	2.70814e-20	3.03889e-19
PVE_r1g2057	cydA	Cytochrome bd ubiquinol oxidase subunit 1	-0.924622	1.48166	1.4343	6.64532	98.0074	4.1678e-21	5.08531e-20
PVE_r1g1621		ATPase AAA	0.271158	1.57807	-0.545471	7.40463	39.3959	1.43084e-08	5.4442e-08
PVE_r1g0921	petC	Cytochrome c1	-1.24232	-1.20979	1.21374	8.36761	33.154	2.98856e-07	9.76919e-07
PVE_r1g0920	petB	Cytochrome b	-0.661273	-1.55092	0.823456	9.09422	46.7895	3.85313e-10	1.74321e-09
PVE_r1g0919	petA	Ubiquinol-cytochrome c reductase iron-sulfur subunit	-0.475905	-1.25526	0.621477	9.45927	26.2282	8.54373e-06	2.35624e-05
PVE_r1g0859	ndh	NADH dehydrogenase	0.540482	0.888589	-0.27768	6.3094	28.9696	2.27264e-06	6.7577e-06
PVE_r1g5737	ssuE	FMN reductase (NADPH)	0.0475325	0.360252	-0.00375148	4.2394	0.860189	0.835023	0.855649
PVE_r1g5787	ppk	Polyphosphate kinase	-0.257202	-0.11471	0.195271	7.8592	1.35473	0.716179	0.74951
PVE_r1g6136	atpC	ATP synthase epsilon chain	-1.64888	-1.41157	1.86262	8.98726	36.4358	6.05677e-08	2.13704e-07
PVE_r1g6137	atpD	ATP synthase subunit beta	-1.34412	-1.41126	1.67978	10.7362	36.6883	5.35581e-08	1.90247e-07
PVE_r1g6138	atpG	ATP synthase gamma chain	-1.41555	-1.71838	1.64894	10.6144	50.2626	7.02376e-11	3.38337e-10
PVE_r1g6139	atpA	ATP synthase subunit alpha	-1.31292	-1.81936	1.50465	10.7581	58.7163	1.10521e-12	6.42204e-12
PVE_r1g6140	atpH	ATP synthase subunit delta	-0.509484	-2.09515	0.603706	1.88862	67.1339	1.7531e-14	1.20846e-13
PVE_r1g6141	atpF	ATP synthase subunit b	-0.470571	-2.0909	0.899675	7.50675	75.5545	2.75588e-16	2.18081e-15
PVE_r1g6142		hypothetical membrane protein	-0.962479	-2.0896	1.28381	9.06149	82.581	8.57643e-18	7.55543e-17
PVE_r1g6143	atpB	ATP synthase subunit a	-0.936802	-2.08936	1.37603	5.3509	35.1702	1.12142e-07	3.84e-07
PVE_r1g6144	atpI	ATP synthase protein I	-0.223497	-2.08898	-0.520661	7.01072	6.65234	0.0838443	0.117437

## Sheet: D_Nitrate_respiration
Table D	Differential expression of genes for denitrification								logFC>1, FDR<1e-5, P<0.001
									logFC<1, FDR<1e-5, P<0.001
Locus	Gene_ID	Function		logFC.targets.CarbonT	logFC.targets.GrowthS	logFC.targets.CarbonT.targets.GrowthS	logCPM	LR	PValue	FDR
PVE_r1g0091	norW	Nitric oxide reductase FlRd-NAD(+) reductase		0.092344	0.331771	0.166157	2.90998	4.00592	0.260826	0.316439
PVE_r1g0092	norV	Anaerobic nitric oxide reductase flavorubredoxin		-0.21483	-0.062579	0.44273	4.46067	2.92252	0.403727	0.460969
PVE_r1g0093	norR	Anaerobic nitric oxide reductase transcription regulator NorR		0.702424	1.96225	-0.555215	9.06857	70.7952	2.88377e-15	2.11117e-14
PVE_r1g2513	nirH	Protein NirH		-0.123759	-1.06468	0.230407	1.62704	11.0033	0.0117082	0.0199906
PVE_r1g2514	nirG	Protein NirG		-0.445453	-1.74744	0.814219	1.41042	17.7318	0.000499583	0.00108981
PVE_r1g2515	nirL	Protein NirL		-0.380256	-1.45806	0.272121	1.57702	17.9157	0.000457823	0.00100378
PVE_r1g2516	nirD	Protein NirD		-0.374954	-1.76473	1.22497	2.56643	9.48444	0.0234974	0.0374918
PVE_r1g2517	nirF	Protein NirF		-0.526411	-1.59059	0.558719	2.85513	11.8215	0.00802023	0.0141527
PVE_r1g2520	nirS	Nitrite reductase		-2.42868	0.937021	-0.379633	3.62317	103.127	3.3047e-22	4.37537e-21
PVE_r1g2521	nirQ	Denitrification regulatory protein NirQ		-0.592692	1.84749	-0.474491	1.63807	35.5248	9.4372e-08	3.25921e-07
PVE_r1g2528	norC	Nitric oxide reductase subunit C		-0.759366	1.17506	-0.601056	1.48331	23.6856	2.90546e-05	7.49919e-05
PVE_r1g2529	norB	Nitric oxide reductase subunit B		-0.96115	1.4183	-0.35695	1.94471	58.1179	1.48337e-12	8.5182e-12
PVE_r1g2531	norD	Protein NorD		ND	ND	ND	ND	ND	ND	ND
PVE_r1g2533	ytfE	Iron-sulfur cluster repair protein YtfE		0.208302	1.03167	-0.35108	2.06243	12.7403	0.00523322	0.00958303
PVE_r1g2534	norR2	Nitric oxide reductase transcription regulator NorR2"		ND	ND	ND	ND	ND	ND	ND
PVE_r1g2535	nosR	Regulatory protein NosR		-1.07291	0.410225	-1.21255	2.47326	39.4223	1.41252e-08	5.37748e-08
PVE_r1g2536	nosZ	Nitrous-oxide reductase		-1.89537	0.570894	-0.810227	4.12401	100.823	1.03398e-21	1.33038e-20
PVE_r1g2537	nosD	Copper-binding periplasmic protein		-2.39595	-0.449433	0.776684	0.729329	36.271	6.56289e-08	2.30611e-07
PVE_r1g2538	nosF	Copper transport ATP-binding protein NosF		ND	ND	ND	ND	ND	ND	ND
PVE_r1g2539	nosY	Membrane protein NosY		ND	ND	ND	ND	ND	ND	ND
PVE_r1g2542	narL	Nitrate/nitrite response regulator protein NarL"		1.00973	-0.848887	-0.377462	7.94963	21.8118	7.13841e-05	0.000174135
PVE_r1g2545	narK	Nitrate/nitrite transporter NarK		0.497749	-0.279777	0.0973972	4.31808	2.33428	0.505986	0.557995
PVE_r1g2546	narG	Respiratory nitrate reductase 1 alpha chain		-0.538708	-0.474533	0.544034	7.14056	1.48604	0.685497	0.722436
PVE_r1g2547	narY	Respiratory nitrate reductase 2 beta chain		-1.20582	-0.432516	0.960927	6.50454	6.12811	0.105541	0.143055
PVE_r1g2548	narJ	Respiratory nitrate reductasse delta chain		-1.22471	0.21867	0.359658	4.59919	13.4964	0.0036774	0.00690584
PVE_r1g2549	narI	Respiratory nitrate reductase 1 gamma chain		-1.36707	0.424588	0.562902	5.08301	28.2217	3.26292e-06	9.52844e-06
PVE_r1g2840	narB	Nitrate reductase		-1.52168	0.959817	1.59484	1.20014	45.5345	7.12306e-10	3.16401e-09
PVE_r1g2841	nasB	Nitrite reductase [NAD(P)H] large subunit		-0.236115	1.08181	-0.270971	1.33158	8.58147	0.0354054	0.0544107
PVE_r1g2842		nitrite reductase		-0.179763	0.250226	-0.490931	0.945423	2.08206	0.555551	0.603898
PVE_r1g4381		nitrate reductase		-0.795909	1.43017	0.935673	2.47456	50.4004	6.56491e-11	3.17126e-10
PVE_r1g4988	norR	Anaerobic nitric oxide reductase transcription regulator NorR		-0.0338625	0.883694	0.739334	5.36656	40.5509	8.14248e-09	3.19583e-08
ND, no differential expression detected by ANOVA

## Sheet: E_Chemotaxis_Flagella
Table E	Differential expression of genes associated with flagella, pilus, or chemotaxis													logFC>1, FDR<1e-5, P<0.001
														logFC<1, FDR<1e-5, P<0.001
					Expression								ND, no differential expression detected by ANOVA
Locus	Gene	Product			logFC.targets.CarbonT	logFC.targets.GrowthS	logFC.targets.CarbonT.targets.GrowthS	logCPM	LR	PValue	FDR
PVE_r1g1303		chemotaxis protein			0.149698	-0.143752	0.0802614	7.09682	1.59956	0.65949	0.698794
PVE_r1g1304		chemotaxis protein CheW			0.0143444	-0.415782	0.019691	3.89695	3.7936	0.284631	0.341388
PVE_r1g1305	wspC	Probable biofilm formation methyltransferase WspC			-0.315742	-0.640139	0.516866	5.29662	8.06584	0.0446703	0.0667908
PVE_r1g1306		chemotaxis protein CheW			-0.578484	-0.503275	0.635559	3.29065	4.62094	0.201754	0.253584
PVE_r1g1307		chemotaxis protein CheA			-0.761311	-0.576966	0.586228	6.21214	14.6775	0.00211403	0.00415462
PVE_r1g1308	cheB1	Chemotaxis response regulator protein-glutamate methylesterase 1			-0.181045	-0.186705	0.0174767	5.92057	2.68734	0.442384	0.49903
PVE_r1g1309		diguanylate cyclase			-0.198328	-0.40398	-0.058277	5.22668	11.4959	0.00932565	0.016218
PVE_r1g1825	FlhB				0.806435	1.25129	-1.3375	3.26104	14.8649	0.00193578	0.00382628
PVE_r1g1826		flagellar hook-length control protein FliK			0.738624	1.1192	-0.790486	5.96034	26.0497	9.31168e-06	2.55978e-05
PVE_r1g2993		chemotaxis protein CheY			-0.36698	-1.33133	0.414623	7.26198	47.2673	3.04913e-10	1.39142e-09
PVE_r1g2994	cheR3	Putative methyltransferase Cher3			-0.669802	-0.465717	0.598766	5.39962	12.749	0.00521202	0.00955444
PVE_r1g2995		chemotaxis protein CheB			-0.159982	-0.118919	0.114032	3.32982	0.540222	0.90997	0.921139
PVE_r1g2996		histidine kinase			-0.510518	-0.729343	0.247932	6.0926	25.2364	1.37791e-05	3.71038e-05
PVE_r1g2997		chemotaxis protein CheY			-0.588992	0.363971	0.255354	5.25754	14.0404	0.00285072	0.0054674
PVE_r1g3039	flgG	Flagellar basal-body rod protein FlgG			0.617654	-0.554486	-0.494711	1.83686	15.7446	0.0012792	0.00261454
PVE_r1g3040		flagellar hook protein FlgE			0.405113	0.101842	-0.175773	4.40629	2.89837	0.407561	0.464625
PVE_r1g3912	cheB2	Chemotaxis response regulator protein-glutamate methylesterase 2			0.361513	1.04397	-0.720485	2.46632	15.3719	0.00152489	0.00306997
PVE_r1g3913		hypothetical protein			0.224982	1.00624	0.0356542	0.943702	9.61778	0.0221109	0.0355864
PVE_r1g3914	cheR	Chemotaxis protein methyltransferase			0.119916	0.56587	-0.416737	1.71579	2.36707	0.499794	0.552324
PVE_r1g3915		membrane protein			0.139851	0.392369	-0.424454	1.37552	1.35455	0.716223	0.74951
PVE_r1g3916		chemotaxis protein CheW			0.278495	0.79881	-0.906395	2.12966	6.00541	0.111347	0.149857
PVE_r1g3917		hypothetical protein			0.479124	0.662614	-0.764644	3.64418	5.32835	0.149273	0.194809
PVE_r1g3918		chemotaxis protein CheA			0.709626	1.00873	-1.51409	3.20687	13.7464	0.00327154	0.00619808
PVE_r1g3919		sulfate transporter			0.634092	0.47997	-1.39107	1.8952	6.64295	0.0841923	0.117852
PVE_r1g3920		chemotaxis protein CheY			ND	ND	ND	ND	ND	ND	ND
PVE_r1g3921		methyl-accepting chemotaxis protein			0.308584	0.302801	-1.06853	2.39115	7.25314	0.0642524	0.0923578
PVE_r1g4269		chemotaxis protein			-0.17044	0.704341	-0.55099	4.51965	12.0589	0.00718411	0.0128127
PVE_r1g4270		chemotaxis protein CheW			0.157587	1.03521	-0.615916	7.70743	20.2033	0.000154047	0.000360128
PVE_r1g4271		chemotaxis protein CheW			-0.0806063	0.316747	-0.357321	6.39985	4.56415	0.206639	0.259012
PVE_r1g4272		cobyric acid synthase			-0.113244	0.398749	-0.486771	5.51433	8.24178	0.0412704	0.0622512
PVE_r1g4273		flagellar motor protein MotD			-0.793095	-0.0485169	0.293936	5.68074	8.16714	0.0426809	0.0641244
PVE_r1g4274		flagellar motor protein			-0.971817	0.194903	0.447566	4.18744	6.75485	0.0801358	0.112802
PVE_r1g4275	cheB2	Chemotaxis response regulator protein-glutamate methylesterase 2			-0.464766	0.0566491	0.320992	6.46822	2.66376	0.446421	0.503004
PVE_r1g4276		chemotaxis protein CheA			-0.598246	-0.29851	0.35807	8.13295	3.4245	0.330687	0.388526
PVE_r1g4277	cheZ	Protein phosphatase CheZ			-0.755315	-0.736502	0.616459	7.75042	9.97014	0.0188217	0.0308143
PVE_r1g4278	cheY	Chemotaxis protein CheY			-0.610099	-0.879229	0.682392	8.6436	10.1213	0.0175624	0.0289326
PVE_r1g4279	fliA	RNA polymerase sigma factor FliA			-0.439289	-0.628546	0.258234	8.27716	6.27434	0.0989998	0.135395
PVE_r1g4280		cobyrinic acid a,c-diamide synthase			0.112861	-0.238581	-0.0725445	7.54066	2.42845	0.48836	0.541962
PVE_r1g4281	flhF	Flagellar biosynthesis protein FlhF			0.48774	0.596667	-0.793003	7.67813	5.75894	0.123946	0.164996
PVE_r1g4282	flhA	Flagellar biosynthesis protein FlhA			0.402669	0.530427	-0.878245	7.37184	5.96288	0.11343	0.152361
PVE_r1g4283		hypothetical protein			0.743317	1.1386	-0.92973	4.57312	30.7584	9.55673e-07	2.9748e-06
PVE_r1g4284		hypothetical protein			-0.199206	-0.118558	0.231295	3.63205	0.559371	0.905667	0.917598
PVE_r1g4285		hypothetical protein			ND	ND	ND	ND	ND	ND	ND
PVE_r1g4286		Conserved hypothetical protein			0.179038	0.604883	-0.185625	5.0527	11.7937	0.00812444	0.0143255
PVE_r1g4287		hypothetical protein			-0.363133	-0.140747	0.432897	5.75089	2.56951	0.46286	0.518474
PVE_r1g4288		flagellar biosynthesis protein FlhB			-0.834526	-0.561218	0.844287	4.89807	10.2031	0.0169166	0.0279899
PVE_r1g4289		flagellar biosynthesis protein FliR			-0.413821	-0.192488	0.155208	4.78593	2.16854	0.538172	0.587714
PVE_r1g4290		Conserved hypothetical membrane protein			-0.651743	-0.393794	0.520657	4.17394	4.6961	0.195452	0.246475
PVE_r1g4291	fliP	Flagellar biosynthetic protein FliP			-0.225296	-0.319505	-0.13345	4.66463	4.83976	0.183914	0.233778
PVE_r1g4292		flagellar assembly protein FliO			-0.142137	-0.513928	-0.227711	4.52428	12.3245	0.00635026	0.0114569
PVE_r1g4293	fliN	Flagellar motor switch protein FliN			0.0140063	-0.374034	-0.305421	5.09308	9.94446	0.0190442	0.0311488
PVE_r1g4294	fliM	Flagellar motor switch protein FliM			0.00729769	-0.0517398	-0.632938	6.54114	10.0429	0.0182054	0.0298568
PVE_r1g4295		flagellar basal body protein FliL			0.240672	0.143801	-0.906832	6.59948	6.90996	0.0748238	0.105995
PVE_r1g4296		flagellar hook-length control protein			-0.389398	0.0350653	-0.328334	6.09225	14.6879	0.00210378	0.00413686
PVE_r1g4297		sensor histidine kinase			-0.648689	-1.04011	0.171088	4.1561	28.2118	3.27862e-06	9.56206e-06
PVE_r1g4298		chemotaxis protein CheY			0.0339549	1.01632	-0.900001	5.63703	23.2817	3.52759e-05	8.99639e-05
PVE_r1g4299		anti-anti-sigma regulatory factor			1.13767	2.25897	-1.75692	7.4067	82.109	1.0829e-17	9.4306e-17
PVE_r1g4300		flagellar biosynthesis chaperone			-1.19548	-0.261233	0.778236	3.86364	12.2592	0.006546	0.0117726
PVE_r1g4301	fliI	Flagellum-specific ATP synthase			-0.905287	-0.47527	0.644258	5.41157	6.89499	0.0753213	0.106603
PVE_r1g4302		flagellar assembly protein FliH			-0.310899	-0.327568	0.100969	7.17687	3.67527	0.298732	0.355949
PVE_r1g4303	fliG	Flagellar motor switch protein FliG			0.0988727	-0.0376553	-0.44159	7.65173	3.61812	0.305762	0.363295
PVE_r1g4304	fliF	Flagellar M-ring protein			0.453089	0.60576	-0.649157	8.2098	6.28552	0.098516	0.134841
PVE_r1g4305	fliE	Flagellar hook-basal body complex protein FliE			0.20469	0.320248	-0.593069	8.46544	1.88432	0.596759	0.642065
PVE_r1g4306		Fis family transcriptional regulator			0.158873	0.182893	-0.432117	6.04689	1.5559	0.66943	0.70834
PVE_r1g4307		histidine kinase			0.122676	0.0770095	-0.512595	6.39317	2.85811	0.414023	0.471075
PVE_r1g4308		ATPase AAA			0.416524	-0.141618	-0.292201	9.19407	6.48592	0.0902195	0.125062
PVE_r1g4309		flagellar assembly protein FliT			0.125657	0.555712	-0.156612	8.57305	5.19057	0.158363	0.205536
PVE_r1g4310		flagellar biosynthesis protein FliS			0.332358	0.57422	-0.439831	8.44283	3.08656	0.37847	0.436353
PVE_r1g4311		flagellar cap protein FliD			-0.208948	-0.391179	-0.0878495	10.2524	3.82154	0.281391	0.338034
PVE_r1g4312		flagellin FlaG			-0.0645776	-0.115897	-0.0620038	7.03782	0.275959	0.964485	0.968304
PVE_r1g4313		flagellin			0.0187202	0.45571	-0.204316	11.1315	1.46167	0.691144	0.727365
PVE_r1g4314		beta-ketoacyl-ACP synthase			-0.394265	-1.65919	1.48859	7.7733	51.3074	4.20723e-11	2.08988e-10
PVE_r1g4315		flagellar hook-associated protein FlgL			-0.748472	0.332179	0.663549	7.63973	15.6826	0.00131715	0.0026857
PVE_r1g4316		flagellar hook-associated protein FlgK			-0.840613	-0.169328	0.795106	8.41701	9.31937	0.0253327	0.0401395
PVE_r1g4317	flgJ	Peptidoglycan hydrolase FlgJ			-0.462555	-0.125868	0.296343	6.75719	3.49618	0.321258	0.37914
PVE_r1g4318	flgI	Flagellar P-ring protein			-0.16738	-0.331308	-0.214702	6.16808	6.47914	0.0904888	0.125335
PVE_r1g4319	flgH	Flagellar L-ring protein			0.25626	-0.0624364	-0.576803	7.30732	4.33543	0.227448	0.281076
PVE_r1g4320	flgG	Flagellar basal-body rod protein FlgG			0.297284	0.197713	-0.753079	8.33516	3.09807	0.37675	0.434662
PVE_r1g4321		flagellar basal body rod protein FlgF			0.243904	0.608832	-0.975792	7.35256	6.61962	0.0850624	0.118875
PVE_r1g4595		flagellar hook protein FlgE			-0.266875	0.471529	-0.125058	9.70394	5.10232	0.164456	0.212356
PVE_r1g4596		flagellar basal body rod modification protein FlgD			0.00268158	0.539442	-0.625758	7.60714	3.93488	0.268583	0.324642
PVE_r1g4597		flagellar basal body rod protein FlgC			-0.0158449	0.441874	-0.597062	7.13919	3.03569	0.386155	0.443868
PVE_r1g4598		flagellar basal body rod protein FlgB			0.0131683	0.209298	-0.518353	6.69466	2.28828	0.514769	0.566312
PVE_r1g4599	cheR2	Chemotaxis protein methyltransferase Cher2			0.087704	0.0965916	0.112323	7.98451	1.50282	0.681619	0.718903
PVE_r1g4600		chemotaxis protein CheW			0.415146	0.909955	-0.369639	8.15493	16.2222	0.00102102	0.0021217
PVE_r1g4601		flagellar basal body P-ring biosynthesis protein FlgA			0.164771	0.542762	-0.790019	6.43401	5.58455	0.133668	0.176701
PVE_r1g4602		anti-sigma-28 factor FlgM			0.3092	0.180615	-0.144198	9.22728	1.84062	0.606135	0.650618
PVE_r1g4603	FlgN				0.0807455	-0.167559	-0.0371754	8.1697	1.0798	0.781952	0.808748
PVE_r1g4604	ycgR	Flagellar brake protein YcgR			-0.0242053	-0.763408	0.00825755	7.99265	11.2315	0.0105376	0.0181596

## Sheet: F_Secretion systems
Table F	Differential expression of genes associated with secretion systems											logFC>1, FDR<1e-5, P<0.001
												logFC<1, FDR<1e-5, P<0.001
Locus and type	Gene	Product		Expression							ND, no differential expression detected by ANOVA
				logFC.targets.CarbonT	logFC.targets.GrowthS	logFC.targets.CarbonT.targets.GrowthS	logCPM	LR	PValue	FDR
General secretory pathway
PVE_r1g4791	secA	Protein translocase subunit SecA		-0.596664	-1.4057	0.703549	10.1646	32.7268	3.67754e-07	1.19246e-06
PVE_r1g4931	secF	Protein translocase subunit SecF		-1.54143	-1.83563	1.90062	7.2182	45.3252	7.89143e-10	3.47599e-09
PVE_r1g4932	secD	Protein translocase subunit SecD		0.856138	-2.66904	0.629314	8.54009	42.4203	3.26714e-09	1.34721e-08
PVE_r1g5399	secY	Protein translocase subunit SecY		-1.74128	-1.89121	1.72636	10.6582	55.6789	4.91879e-12	2.68923e-11
PVE_r1g434	tatC	Sec-independent protein translocase protein TatC		-0.472383	-0.476127	0.439901	6.35777	8.30015	0.0401991	0.0608633
Type I secretion systems
PVE_r1g246		ShlB family hemolysin secretion/activation protein		-1.64284	-0.856827	1.83519	3.61695	22.2337	5.8319e-05	0.000144125
PVE_r1g355		hemolysin secretion protein D		-0.515821	-1.12361	0.32153	9.08295	40.9729	6.62624e-09	2.62937e-08
PVE_r1g2122		hemolysin secretion protein D		-0.192805	-1.38737	0.89127	1.46545	12.6758	0.00539294	0.00984917
PVE_r1g2888	lktB	Leukotoxin translocation ATP-binding protein LktB		-0.00404074	-0.0224852	-0.297715	1.77824	0.799922	0.849486	0.868908
PVE_r1g2889		hemolysin secretion protein D		-0.0784512	0.307347	0.0794654	2.80197	3.16082	0.367489	0.425053
PVE_r1g3242		hemolysin secretion protein D		ND	ND	ND	ND	ND	ND	ND
PVE_r1g3243	cyaB	Cyclolysin secretion/processing ATP-binding protein CyaB		-0.228369	-0.44408	0.235086	5.9948	5.80017	0.121748	0.162291
PVE_r1g4762		hemolysin secretion protein D		-1.43374	-1.69967	2.85176	5.40542	31.7495	5.90988e-07	1.87717e-06
PVE_r1g4855		secretion protein HylD		0.787448	-0.932182	0.630217	3.87994	13.7807	0.00321937	0.00611448
PVE_r1g721		type I secretion protein TolC		-0.306963	-1.34697	1.42382	1.55535	12.5497	0.00571895	0.0103974
Type II secretion systems (SecA dependent)
PVE_r1g0848		general secretion pathway protein GspH		0.333281	1.73194	-0.515036	2.08707	29.1209	2.11215e-06	6.31272e-06
PVE_r1g2062	xpsE	Type II secretion system protein E		-0.549372	0.659432	0.873609	1.46466	18.3781	0.000367516	0.000812811
PVE_r1g2063	xpsF	Type II secretion system protein F		ND	ND	ND	ND	ND	ND	ND
PVE_r1g2064		general secretion pathway protein GspG		ND	ND	ND	ND	ND	ND	ND
PVE_r1g2065		general secretion pathway protein H		ND	ND	ND	ND	ND	ND	ND
PVE_r1g2066		general secretion pathway protein I		ND	ND	ND	ND	ND	ND	ND
PVE_r1g2067		general secretion pathway protein J		ND	ND	ND	ND	ND	ND	ND
PVE_r1g2068		general secretion pathway protein K		ND	ND	ND	ND	ND	ND	ND
PVE_r1g2069		general secretion pathway protein L		ND	ND	ND	ND	ND	ND	ND
PVE_r1g2070		general secretion pathway protein M		ND	ND	ND	ND	ND	ND	ND
PVE_r1g2071		general secretion pathway protein N		ND	ND	ND	ND	ND	ND	ND
PVE_r1g2072		general secretion pathway protein GspD		-0.378746	0.445233	-0.0390837	1.87986	5.03658	0.169138	0.217295
PVE_r1g2467		general secretion pathway protein J		ND	ND	ND	ND	ND	ND	ND
PVE_r1g2468		HxcU pseudopilin		ND	ND	ND	ND	ND	ND	ND
PVE_r1g2470		general secretion pathway protein C		ND	ND	ND	ND	ND	ND	ND
PVE_r1g2469		general secretion pathway protein I		ND	ND	ND	ND	ND	ND	ND
PVE_r1g2471		general secretion pathway protein G		ND	ND	ND	ND	ND	ND	ND
PVE_r1g2472		HxcX atypical pseudopilin		ND	ND	ND	ND	ND	ND	ND
PVE_r1g2473		general secretion pathway protein L		ND	ND	ND	ND	ND	ND	ND
PVE_r1g2474		general secretion pathway protein M		ND	ND	ND	ND	ND	ND	ND
PVE_r1g2475		general secretion pathway protein D		-0.154223	0.192219	0.311477	2.65992	2.78741	0.425576	0.482696
PVE_r1g2476	hxcR	Probable type II secretion system protein HxcR		0.00116716	0.350241	-0.0927051	0.997316	1.16454	0.761521	0.790388
PVE_r1g2477	outF	Type II secretion system protein F		ND	ND	ND	ND	ND	ND	ND
PVE_r1g2632		general secretion pathway protein GspG		0.732709	0.966054	-0.91581	3.77574	14.1421	0.00271799	0.00523191
PVE_p0321		general secretion pathway protein E		ND	ND	ND	ND	ND	ND	ND
PVE_r1g5745		type II secretion system protein E		0.411465	0.981829	-0.227652	4.40753	26.8271	6.3997e-06	1.78581e-05
Type III secretion system
PVE_r1g0785		HrpJ analog		0.0243206	-0.432577	0.828544	2.05735	5.90981	0.116081	0.155403
PVE_r1g0786	hrpI	Hypersensitivity response secretion protein HrpI		-0.630593	-0.447357	1.16697	1.94092	6.18794	0.102816	0.139805
PVE_r1g0787		HrpQ/YscD analog		-0.00319645	-0.253851	1.08991	0.887576	8.40352	0.0383683	0.0584014
PVE_r1g0788	hrcN	Type III secretion ATP synthase HrcN		-0.00870679	0.593144	0.350043	1.2358	8.40551	0.0383338	0.0583619
PVE_r1g0789		type III secretion protein		ND	ND	ND	ND	ND	ND	ND
PVE_r1g0790		type III secretion protein		ND	ND	ND	ND	ND	ND	ND
PVE_r1g0791		type III secretion protein (YscP length control domain)		ND	ND	ND	ND	ND	ND	ND
PVE_r1g0792		type III secretion protein (HcrQa/b analog)		0.177957	0.598119	-0.494043	1.09068	2.19352	0.533225	0.583428
PVE_r1g0793	hrcR	Harpin secretion protein HrcR/HrpW		0.30112	0.570024	-0.53453	1.3256	2.24315	0.5235	0.574624
PVE_r1g0794		type III secretion system protein (HrcS)		ND	ND	ND	ND	ND	ND	ND
PVE_r1g0795		type III secretion system protein (HcrT analog)		-0.53364	0.0382297	0.681643	1.03233	2.95494	0.398624	0.456361
PVE_r1g0796		type III secretion system protein (HrcU)		-0.0176082	1.07721	0.12274	4.08011	34.9649	1.23924e-07	4.22019e-07
PVE_r1g0797		type III secretion system protein (HrpV)		ND	ND	ND	ND	ND	ND	ND
PVE_r1g0798		type III secretion protein		ND	ND	ND	ND	ND	ND	ND
PVE_r1g0799	hrpH	Hypersensitivity response secretion protein HrpH		-0.867289	-0.893094	1.63371	1.99177	9.46686	0.0236866	0.0377672
PVE_r1g0800		type III secretion protein		ND	ND	ND	ND	ND	ND	ND
PVE_r1g0801		Conserved hypothetical protein		-0.502701	-0.41845	0.443786	1.38085	2.76334	0.42957	0.486622
PVE_r1g0802		type III secretion protein		-0.538585	-0.46222	-0.0307735	3.12722	15.7432	0.00128008	0.00261557
PVE_r1g0803		type III secretion protein (HrcJ)		-0.471909	-0.540207	0.481837	1.62912	3.48038	0.323316	0.38124
PVE_r1g0804		type III secretion protein		-0.25901	0.278997	-0.00336653	3.2299	4.72046	0.193448	0.244444
PVE_r1g2357		secretin		0.566826	0.370279	-0.523869	5.20083	5.24737	0.154554	0.20105
PVE_r1g3805		translocation protein in type III secretion system, RhcU		0.185763	0.273758	-0.22788	3.31047	1.41168	0.702798	0.737491
PVE_r1g3806		type III secretion protein (HrcT)		0.122198	-0.0565164	-0.0254265	1.61296	0.328275	0.954626	0.959532
PVE_r1g3807		type III secretion protein, HrpO family		ND	ND	ND	ND	ND	ND	ND
PVE_r1g3808		type III secretion translocation protein (HrcR)		-0.195523	-0.999522	0.467627	1.76104	12.5188	0.00580159	0.0105364
PVE_r1g3809		type III secretion protein		-0.126698	-0.213861	0.0271058	2.12673	0.960616	0.81078	0.834681
PVE_r1g3810		Myosin heavy chain B (MHC B)		-0.0715735	-0.174134	-0.0271215	1.08375	0.553099	0.90708	0.91835
PVE_r1g3811	yscN	Probable ATP synthase YscN, HrcN		-0.367683	0.138871	0.196775	2.07034	2.98422	0.394064	0.451367
PVE_r1g3812		type III secretion protein, YscL		0.235509	-0.0573073	-0.120017	1.59376	0.629377	0.889675	0.903938
PVE_r1g3813		type III secretion protein		ND	ND	ND	ND	ND	ND	ND
PVE_r1g3814		type III secretion protein, PrgK-like		-0.0191699	0.156512	0.28004	3.03132	3.05015	0.383958	0.441787
PVE_r1g3815		conserved hypothetical protein		ND	ND	ND	ND	ND	ND	ND
PVE_r1g3816		conserved hypothetical protein		0.143413	0.223227	-0.648319	2.74731	3.72724	0.292464	0.349558
PVE_r1g3817		type III secretion protein, NolW-like		0.105146	-0.207635	0.107147	2.57902	1.31194	0.7263	0.758548
PVE_r1g3818		conserved hypothetical protein		-0.0491207	0.99948	0.00634015	1.63354	14.2402	0.00259578	0.00502207
PVE_r1g3819		conserved hypothetical protein		ND	ND	ND	ND	ND	ND	ND
PVE_r1g3820		type II and III secretion system protein RhcC2		-0.41187	0.362519	0.571311	1.99694	9.1743	0.027061	0.0426411
PVE_r1g3821		Probable translocation protein y4yR		-0.826861	-0.110295	1.22501	2.35921	14.4184	0.00238759	0.00464554
PVE_r1g5009		type III effector		-0.522987	-1.10958	0.185278	3.49163	26.7346	6.6919e-06	1.86052e-05
PVE_r1g5606		type III secretion system effector protein ExoU		-0.138777	0.090072	0.267379	4.34874	2.65029	0.448742	0.505453
Type IV
PVE_r1g0850		pilus assembly protein PilV		-0.620889	-0.602733	0.750828	2.20677	3.56693	0.312185	0.370027
PVE_r1g0851		hypothetical protein		-0.0537302	0.261213	-0.0062342	1.88825	0.888828	0.828123	0.84985
PVE_r1g0852		pilus assembly protein PilX		-0.941391	-0.257046	1.28323	1.33171	7.21585	0.065327	0.0936781
PVE_r1g0853		pilus biosynthesis protein		-0.119401	-1.20987	0.752553	4.88107	26.7347	6.69146e-06	1.86052e-05
PVE_r1g2713		type IV secretion protein Rhs		0.360755	0.685125	-0.231565	4.79206	14.8352	0.00196305	0.0038757
PVE_r1g3653		type IV secretion protein Rhs		-0.0812517	-0.457427	0.162075	5.07625	2.88267	0.410071	0.467123
PVE_r1g3654		hypothetical protein		0.460685	-0.0606208	-0.153353	5.85374	7.00089	0.0718693	0.102141
PVE_r1g3655		type IV secretion protein Rhs		0.185629	-0.284117	-0.0498481	5.17966	3.43952	0.328691	0.386778
PVE_r2g0188		secretion protein		-0.246628	-0.828627	0.234745	5.78013	21.4329	8.55841e-05	0.000206203
PVE_r2g0189		pilus protein		-0.31971	-1.30248	0.291878	2.97629	24.4724	1.99034e-05	5.25005e-05
PVE_r2g0190		secretion protein		-0.0841383	-0.638291	-0.141022	5.80632	16.9562	0.000721568	0.00153867
PVE_r2g0191		pilus biogenesis		-0.175506	-0.86121	-0.130025	4.85225	23.8198	2.72404e-05	7.05756e-05
PVE_r2g0192		hypothetical protein		-0.238475	-0.16994	-0.417873	2.2455	9.70246	0.0212722	0.0343903
PVE_r2g0193		pilus assembly protein		-0.2071	-0.728834	-0.0372787	5.57476	20.4877	0.000134485	0.000316886
PVE_r2g0194		hypothetical protein		0.0483915	-0.545768	-0.218476	3.98599	10.8048	0.0128295	0.0217424
PVE_r2g0195		hypothetical protein		-0.0664345	-0.961841	-0.0500735	3.14045	25.8744	1.01327e-05	2.77101e-05
PVE_r2g0196		membrane protein		-0.0231031	-0.832324	-0.251899	4.09163	30.0144	1.37047e-06	4.1879e-06
PVE_r2g0197		type II and type III secretion system pilus protein		-0.177603	-0.174658	0.161674	5.36674	0.935119	0.816946	0.840143
PVE_r2g0884		conjugal transfer protein		0.015196	-1.34235	-0.650485	0.673376	12.1915	0.00675529	0.0121049
PVE_r2g0885		hypothetical protein		ND	ND	ND	ND	ND	ND	ND
PVE_r2g0886		hypothetical protein		ND	ND	ND	ND	ND	ND	ND
PVE_r2g0887		hypothetical protein		ND	ND	ND	ND	ND	ND	ND
PVE_r2g0888		type IV conjugative transfer system protein TraL		ND	ND	ND	ND	ND	ND	ND
PVE_r2g0889		type IV conjugative transfer system protein TraE		0.452313	-0.96417	-1.55679	1.30034	10.3918	0.0155133	0.0258808
PVE_r2g0890		hypothetical protein		ND	ND	ND	ND	ND	ND	ND
PVE_r2g0891		conjugal transfer protein		ND	ND	ND	ND	ND	ND	ND
PVE_r2g0893		sex pilus assembly protein		ND	ND	ND	ND	ND	ND	ND
PVE_p0293		conjugal transfer protein TraX		0.00801956	0.0487816	0.294045	2.04059	1.61206	0.656659	0.696334
PVE_p0294		hypothetical protein		-0.18302	0.555228	-0.449231	7.20816	8.18839	0.0422745	0.0635696
PVE_p0295		hypothetical protein		0.029875	0.956804	-0.257129	8.23143	17.8725	0.000467304	0.00102358
PVE_p0296		recombinase		-0.110148	1.02105	0.369355	7.5573	56.0263	4.14698e-12	2.28184e-11
PVE_p0297		Tn4652, cointegrate resolution protein T		-0.137387	0.460718	0.70759	7.2911	18.6295	0.000326117	0.000726366
PVE_p0298		hypothetical protein		0.0840626	0.348998	-0.072278	3.29128	1.6001	0.659367	0.698794
PVE_p0299		hypothetical protein		-0.643596	-0.751164	0.679071	3.08663	4.22246	0.238423	0.292579
PVE_p0300		hypothetical protein		0.46614	-0.31182	-0.0988286	1.65996	5.79947	0.121784	0.162308
PVE_p0301		hypothetical protein		0.103808	0.135285	-0.339752	4.89398	1.47906	0.687112	0.723582
PVE_p0302		hypothetical protein		-0.397079	-0.401912	0.214071	4.98411	8.41745	0.038128	0.0581131
PVE_p0303		putative TraG family protein		0.0637749	0.100733	-0.195264	4.87169	0.303072	0.95945	0.963956
PVE_p0304		hypothetical protein		0.0442793	0.958369	-1.26796	5.22596	16.8877	0.000745327	0.00158391
PVE_p0305		OmpA/MotB family outer membrane protein		-0.511536	-0.935145	1.02729	2.59398	10.8508	0.0125604	0.0213286
PVE_p0306		Conserved hypothetical membrane protein		ND	ND	ND	ND	ND	ND	ND
PVE_p0307		sex pilus assembly protein		-0.282366	-0.974697	0.847161	2.29003	6.28109	0.0987072	0.135076
PVE_p0309		hypothetical secreted protein		ND	ND	ND	ND	ND	ND	ND
PVE_p0308		hypothetical protein		ND	ND	ND	ND	ND	ND	ND
PVE_p0310		putative transfer protein TraK		0.0576904	-0.679231	-0.0507669	1.7812	9.12854	0.0276298	0.0434073
PVE_p0311		hypothetical protein		-0.559261	-1.35111	1.1611	2.20849	7.16288	0.0668836	0.0957178
PVE_p0312		membrane lipoprotein lipid attachment site		-0.334065	-0.60051	0.415428	2.72199	4.26165	0.234561	0.288772
PVE_p0313		hypothetical membrane protein		0.0983345	0.061271	-0.0417744	3.99558	0.257564	0.967801	0.970922
PVE_p0314		F-pilin subunit assembly into extended F pili		-0.14389	-0.771278	-0.00812375	6.09373	25.3779	1.28712e-05	3.48234e-05
PVE_p0315		Conserved hypothetical membrane protein		-0.335785	-1.26066	0.734018	3.04617	27.5786	4.4523e-06	1.27142e-05
PVE_p0316		hypothetical protein		-0.154335	-0.722834	-0.126797	2.35103	14.288	0.00253821	0.00492223
PVE_p0317		conjugal transfer protein		-0.26922	-0.627972	0.616543	3.2558	3.1206	0.373402	0.431309
PVE_p0318		conjugal transfer protein		-0.294344	-0.757649	0.325526	4.00323	8.30741	0.0400678	0.0606779
PVE_p0319		hypothetical protein		-0.176108	-0.560622	0.393896	7.8339	5.43751	0.142424	0.186761
PVE_p0320		thiol:disulfide interchange protein		-0.287453	0.309339	0.172318	3.32297	4.90972	0.178528	0.227905
PVE_p0321		general secretion pathway protein E		-0.187901	-0.572254	0.408556	5.45793	7.27203	0.0637145	0.0917194
PVE_p0322		hypothetical protein		-0.358715	-0.535023	0.358873	1.6255	3.95473	0.266394	0.322224
PVE_p0323		hypothetical protein		ND	ND	ND	ND	ND	ND	ND
PVE_p0325		hypothetical protein		0.514833	0.587021	-0.823541	7.3211	3.53296	0.316513	0.37412
PVE_p0324		Conserved hypothetical membrane protein		-0.0847865	-0.249903	0.00602614	3.65923	1.74842	0.626223	0.668511
PVE_p0326		hypothetical protein		-0.485876	-0.300803	0.351381	5.1568	2.60213	0.457117	0.513198
PVE_p0327		Conserved hypothetical protein		-0.884843	-0.768403	0.570846	3.17061	11.1126	0.0111326	0.0190792
PVE_p0328		conjugal transfer protein TraN		-0.997302	-0.510457	0.616364	5.36066	29.1193	2.11377e-06	6.31272e-06
Type VI			homolog
PVE_r1g2077		Hcp1 family type VI secretion system effector	tssD=hcp	0.382024	0.630449	-1.1818	1.8271	6.39714	0.0938086	0.129408
PVE_r1g2524		type IV secretion protein Rhs		ND	ND	ND	ND	ND	ND	ND
PVE_r1g2525		hypothetical protein		-0.21729	-1.1054	0.077188	5.63618	21.4855	8.34575e-05	0.000201505
PVE_r1g2526		type VI secretion protein ImpA	tssI	-0.447829	-0.989303	0.778112	4.43118	16.1475	0.00105769	0.00219391
PVE_r1g2666		type VI secretion protein VasK	tssM (0.5 size)	-0.118168	0.0453677	0.13526	3.13178	0.50995	0.9167	0.92715
PVE_r1g2667		membrane protein		-0.257817	-0.235993	-0.112092	2.514	4.79608	0.187353	0.237575
PVE_r1g2668		hypothetical protein		0.220444	0.108319	-0.564923	2.72677	3.17407	0.365558	0.423177
PVE_r1g2669		type VI secretion protein ImpG	tssF=vasA	-0.160705	0.0387006	-0.107356	2.79559	1.03863	0.791905	0.817832
PVE_r1g2670		hypothetical protein	vasB=tssG	-0.515769	-0.259174	0.321258	1.51366	2.24728	0.522697	0.574019
PVE_r1g3069		hypothetical protein	tssM=vasK (1/2 size)	-0.358246	0.0769425	0.377839	3.0437	3.64327	0.30265	0.360098
PVE_r1g3071		hypothetical protein	tssK=vasE,impJ	-0.267856	0.123172	-0.0234714	1.55671	1.70603	0.635595	0.677038
PVE_r1g3073		type VI secretion protein		1.19091	1.43615	-1.84102	1.11702	13.2531	0.00412	0.00766967
PVE_r1g3074		hypothetical protein		ND	ND	ND	ND	ND	ND	ND
PVE_r1g3075		hypothetical protein		0.0345495	0.0579953	-0.149988	1.6071	0.132864	0.987621	0.989066
PVE_r1g3076		hypothetical protein		-0.0697452	-0.158389	0.0929535	4.29694	0.638813	0.887492	0.901987
PVE_r1g3077		hypothetical protein		-0.170516	-0.218666	0.263072	3.81252	0.722794	0.86783	0.884367
PVE_r1g3078	clpV1	Protein ClpV1	vasB=tssG	-0.17982	-0.266964	0.322088	1.99094	0.735746	0.864766	0.88177
PVE_r1g3079		hypothetical protein	tssF=vasA	-0.15681	-0.0680883	-0.310865	0.987336	2.01879	0.568515	0.615547
PVE_r1g3080		hypothetical protein	tssE=impF	-0.584357	-0.957123	0.770937	0.99013	6.50203	0.0895826	0.124304
PVE_r1g3081		type VI secretion system lysozyme-related protein	tssD=hcp	ND	ND	ND	ND	ND	ND	ND
PVE_r1g3082		type VI secretion protein	tssC=vipB	-0.119417	0.227073	-0.298217	2.61418	2.0812	0.555725	0.603991
PVE_r1g3083		type VI secretion protein	tssB=vipA	-0.75614	-0.385622	0.499998	1.301	4.7985	0.187161	0.237407
PVE_r1g3084		hypothetical protein	tssA=impA (only half size)	ND	ND	ND	ND	ND	ND	ND
PVE_r1g3085		hypothetical protein	tssM=vasK (2/3 size)	-0.181823	-0.436741	0.809041	1.80638	2.96559	0.396961	0.45461
PVE_r1g3525		type VI secretion protein VasK		-0.35148	-0.180704	0.532764	3.47566	2.77666	0.427357	0.484475
PVE_r1g3526		hypothetical protein		-0.548238	-0.674565	1.03396	4.38135	6.92326	0.0743842	0.105438
PVE_r1g3527		hypothetical protein		-0.221035	0.057493	0.579618	4.83887	4.23146	0.237531	0.291642
PVE_r1g3528		hypothetical protein		-0.435368	-0.0696167	0.313127	5.2361	3.27787	0.350735	0.407948
PVE_r1g3529		hypothetical protein		-1.05871	-0.304235	0.687763	2.44522	8.37185	0.0389205	0.0591761
PVE_r1g3530	clpV1	Protein ClpV1		-0.983663	-0.0508858	1.19921	3.438	11.523	0.00920923	0.01604
PVE_r1g3531		Hcp family T6SS protein CtsH1		-1.57177	-0.383116	1.21335	5.49109	10.2587	0.0164901	0.0273438
PVE_r1g3532		flagellar motor protein MotB		-1.52917	-0.664236	2.01274	2.8939	7.7099	0.0524034	0.0770076
PVE_r1g3533		type IV secretion protein DotU	tssK=vasE,impJ	0.00601015	0.563937	1.02409	1.53096	14.1962	0.00264996	0.00511595
PVE_r1g3534		type VI secretion protein	tssC=vipB	-1.03925	-0.366907	2.27289	2.41088	7.2169	0.0652966	0.0936781
PVE_r1g3535		EvpB family type VI secretion protein	tssB=vipA	-0.945527	-0.930485	2.11492	4.71179	4.24104	0.236585	0.290636
PVE_r1g3536		type VI secretion protein		0.457346	1.3672	0.194366	2.24503	31.8013	5.76323e-07	1.8357e-06
PVE_r1g3770		hypothetical protein	tssL=OmpA/DotU (part)	-0.0669071	0.438103	0.102457	2.33521	5.16039	0.160423	0.207815
PVE_r1g3771		hypothetical protein		ND	ND	ND	ND	ND	ND	ND
PVE_r1g3772		hypothetical protein		0.445251	0.539902	-0.361193	5.20934	6.57789	0.0866407	0.120884
PVE_r1g3773		hypothetical protein		0.19842	0.346678	-0.376517	4.47863	2.24536	0.523069	0.574335
PVE_r1g3774		hypothetical protein		-0.284281	-0.112504	0.102962	5.26987	1.76335	0.622943	0.665841
PVE_r1g3779		type VI secretion protein VasK	tssM=vasK	0.1139	0.602697	-0.508866	3.82116	6.45432	0.0914817	0.126555
PVE_r1g3780		lipoprotein		0.246464	0.434382	-0.842549	2.05044	2.93151	0.402305	0.459576
PVE_r1g3781		lipoprotein		0.270424	0.211372	-0.271329	1.00469	0.427598	0.934484	0.943026
PVE_r1g3782		hypothetical protein		0.514821	0.612315	-0.324118	1.83654	6.35262	0.0956597	0.131458
PVE_r1g3783		hypothetical protein	tssI fragment	0.363221	0.70692	-0.812239	2.52237	4.20701	0.239961	0.29415
PVE_r1g3784		hypothetical protein		-0.165676	-0.156024	0.0770601	2.62145	0.791841	0.851418	0.870521
PVE_r1g3785		membrane protein		ND	ND	ND	ND	ND	ND	ND
PVE_r1g3786		hypothetical protein		0.397626	0.54551	0.45881	0.954905	11.1992	0.0106962	0.0184051
PVE_r1g3787		type VI secretion protein	tssB=vipA	-0.859716	-0.483436	1.4735	1.81302	6.40716	0.0933968	0.128917
PVE_r1g3788		type VI secretion protein	tssC=vipB	-0.986056	-0.869775	1.41984	2.30633	9.78957	0.0204422	0.0331895
PVE_r1g3789		hypothetical protein		ND	ND	ND	ND	ND	ND	ND
PVE_r1g3790		type VI secretion protein	tssF=vasA	ND	ND	ND	ND	ND	ND	ND
PVE_r1g3791		type VI secretion protein	vasB=tssG	-0.385455	-0.829648	0.490159	0.864098	4.15963	0.244735	0.299466
PVE_r1g3792		hypothetical protein	tssJ=vasD	ND	ND	ND	ND	ND	ND	ND
PVE_r1g3793		hypothetical protein	tssK=vasE,impJ	ND	ND	ND	ND	ND	ND	ND
PVE_r1g3794		hypothetical protein	tssL=OmpA/DotU	ND	ND	ND	ND	ND	ND	ND
PVE_r1g3795	hcpA	Major exported protein		-0.85835	0.242609	-0.102733	3.36393	16.9145	0.000735948	0.00156592
PVE_r1g3796		hypothetical protein		ND	ND	ND	ND	ND	ND	ND
PVE_r1g3797	vgrGA	Putative type VI secretion system protein VgrGA	tssI fragment	-0.361874	-0.128437	-0.0259855	2.81576	3.06145	0.382247	0.440189
PVE_r1g5937		type VI secretion protein		-1.74195	-0.43335	0.883464	6.9869	45.812	6.21832e-10	2.77473e-09
PVE_r1g5938		membrane protein		-2.70506	-0.683424	1.28901	2.58815	44.1436	1.40681e-09	6.03738e-09
PVE_r1g5939		ABC transporter ATP-binding protein		-1.64081	-0.688748	0.873258	1.02682	17.6478	0.000519878	0.00113114
PVE_r1g5940		serine/threonine protein kinase		-1.701	-0.879438	1.00143	4.97882	55.0681	6.64041e-12	3.57903e-11
PVE_r1g5941	PppA			-2.07456	-1.09062	1.21043	3.7507	69.3824	5.78766e-15	4.12672e-14
PVE_r1g5942		type VI secretion system protein ImpM	tagF=ImpM	-1.81201	-0.732139	0.897879	2.71561	29.865	1.47328e-06	4.47609e-06
PVE_r1g5943		type VI secretion protein IcmF	tssM=vasK	-1.98045	-0.884365	1.34394	5.39951	48.331	1.81062e-10	8.41961e-10
PVE_r1g5944		type VI secretion protein	tssL=OmpA/DotU	-2.07546	-0.989209	1.51112	3.41234	52.0336	2.94604e-11	1.47842e-10
PVE_r1g5945		type VI secretion protein	tssK=vasE,impJ	-1.9175	-0.705595	0.98648	4.60828	44.1697	1.38899e-09	5.9684e-09
PVE_r1g5946		type VI secretion protein		-1.77934	-0.776263	0.910064	4.20166	28.3726	3.03331e-06	8.88447e-06
PVE_r1g5947		type VI secretion protein	tssJ=vasD	-1.41554	-0.40058	0.852334	5.87599	27.0015	5.88319e-06	1.64908e-05
PVE_r1g5948		type VI secretion protein ImpA	tssA=impA	-1.5979	-2.12454	1.61892	3.35422	58.523	1.21542e-12	7.05047e-12
PVE_r1g5949		hypothetical protein	tssB=vipA	-1.84271	-1.88981	1.13166	5.8341	83.9647	4.32873e-18	3.96126e-17
PVE_r1g5950		EvpB family type VI secretion protein	tssC=vipB	-2.11825	-1.91775	1.62233	7.53352	77.3462	1.13804e-16	9.21882e-16
PVE_r1g5951	hcp1	Protein hcp1	tssD=hcp	-2.33584	-1.82556	1.9731	6.49335	120.08	7.41747e-26	1.32913e-24
PVE_r1g5952		type VI secretion system lysozyme	tssE=impF	-1.29709	-2.11897	1.15684	10.416	90.8861	1.41329e-19	1.45912e-18
PVE_r1g5953		type VI secretion system protein ImpG	tssF=vasA	-0.432341	-2.1159	0.903706	7.01451	101.601	7.03343e-22	9.17025e-21
PVE_r1g5954		type VI secretion protein	vasB=tssG	-2.06932	-1.91451	1.54418	3.78563	129.062	8.61523e-28	1.7979e-26
PVE_r1g5955	clpV1	Protein ClpV1		-1.94517	-1.63942	2.02468	5.96932	103.286	3.05439e-22	4.05967e-21
PVE_r1g5956		type VI secretion protein ImpA	tssI	-1.49194	-1.33926	0.752521	6.23265	79.7951	3.39606e-17	2.86282e-16
Models
Gerlach
	Type II secretion systems (SecA dependent)
	PulA (excreted effector)
	PulD (OM ring)
	PulS
	PulG, H, I and J (inner membrane)
	PulF, K, L, M, N (role not clear)
	PulE or EspE is energizer?
	PulC linkage between IM and OM
	Type I secretion systems
	HlyA (exported protein)
	ABC exporter HlyB (ATPase)
	TolC (can be shared among exporters)
	HlyD (linkage to TolC)
	General secretory pathway
	SecYEG (pore complex)
	SecB (chaperone)
	SecDFYajC (translocon)
	SecA (chaperone-like activity, stimulates ATPase)
Core component proteins from T6SS
COG id	T6SS subset	Protein function	Appellation from
			Boyer et al. (2009)	Cascales and Cambillau (2012)
COG3523	Mb	Outer and inner membrane channel protein	IcmF	TssM
COG3455	Mb	Inner membrane protein	OmpA/MotB/DotU	TssL
COG3522	Ndet	Putative inner membrane protein	-	TssK
COG3521	Mb	Outer membrane lipoprotein	-	TssJ
COG3515	Pc	Unknown	-	TssA
COG3516	Phtail	Involved with the COG3517 protein in the cytoplasmic tubular complex	IglA also called VipA	TssB
COG3517	Phtail	Involved with the COG3516 protein in the cytoplasmic tubular complex	IglB also called VipB	TssC
COG3157	Phtail	Protein which polymerization forms a tube structure involved in effector transport	Hcp	TssD
COG3518	Phtail	Outer membrane platform protein	-	TssE
COG3519	Pc	Unknown	-	TssF
COG3520	Pc	Unknown	-	TssG
COG0542	Mb	ATPase involved in TssB-TssC complex depolymerization	ClpV	TssH
COG3501	Phtail	Exported protein involved in the interaction with the targeted cell	VgrG	TssI
Mb: membrane associated proteins, Phtail: phage tail homologous proteins, Pc: cytoplasmic protein, Ndet: location undetermined
Type III secretion system
PrgK, H, J (IM structure)
YscF family protein (rod structure)
secretins
YscP (molecular ruler)
least 20 different subunits

## Sheet: G_Toxin_Antitoxin_Systems
Table G	Differential expression of genes for putative toxin/anti-toxin systems											logFC>1, FDR<1e-5, P<0.001
												logFC<1, FDR<1e-5, P<0.001
											ND, no differential expression detected by ANOVA
							Expression
Locus and replicon	Length (aa)	Family	Domain	Score_T/Score_AT	Score_TA	Type	logFC.targets.CarbonT	logFC.targets.GrowthS	logFC.targets.CarbonT.targets.GrowthS	logCPM	LR	PValue	FDR
Chromosome 1
PVE_r1g0374	103	relE-like	NULL	48.55	55.16	T	0.366914	0.825541	0.070723	5.7789	33.4891	2.53952e-07	8.39339e-07
PVE_r1g0373	63	RHH-like	NULL	65.08		AT	0.480229	0.729769	-0.486045	5.09102	9.74187	0.0208927	0.0338327
PVE_r1g0494	98	relE-like	COG4680	48.01	45.63	T	0.547599	1.18482	-0.843858	7.43424	11.8437	0.00793837	0.01403
PVE_r1g0495	133	Xre-like	COG5499	42.07		AT	0.472847	0.94859	-0.424558	6.16731	14.9497	0.00186016	0.00368107
PVE_r1g0690	456	NULL	pfam12568	2.78	2.8	T	-0.404932	0.0177421	0.348401	3.88215	4.54739	0.208102	0.260747
PVE_r1g0689	231	NULL	cd00090	2.82		AT	0.157982	0.400611	-0.101578	2.5339	2.90044	0.407232	0.464352
PVE_r1g1075	103	YgiU-like	NULL	56.31	53.04	T	0.280503	0.132183	-0.10702	5.98151	1.10351	0.776227	0.803702
PVE_r1g1074	162	Xre-like	NULL	48.14		AT	0.325743	0.403324	-0.210282	5.71478	3.52932	0.31698	0.374607
PVE_r1g1458	388	NULL	pfam12568	3.71	4.46	T	3.07756	-0.458125	-2.29635	4.37032	260.135	4.20353e-56	4.42665e-54
PVE_r1g1459	108	NULL	cd00090	5.58		AT	2.77877	-0.196037	-2.08569	6.62617	195.895	3.25156e-42	1.80951e-40
PVE_r1g1563	100	relE-like	COG4680	72	76.75	T	0.883271	1.05431	-0.754169	6.47309	19.035	0.000268885	0.000605036
PVE_r1g1564	123	Xre-like	COG5499	83.88		AT	0.974573	1.10831	-0.67336	5.98081	32.1118	4.95697e-07	1.58851e-06
PVE_r1g1673	94	relE	TIGR02385	62.14	54.5	T	0.190636	-0.0294959	0.237526	5.15051	4.08115	0.252834	0.308164
PVE_r1g1674	80	RHH-like	COG3905	43.04		AT	0.703974	0.83018	-0.542877	6.42959	14.2305	0.00260765	0.0050422
PVE_r1g1683	131	vapC	cd09886	55.29	51.25	T	0.137933	0.209294	-0.0300175	4.70586	2.48082	0.478767	0.532785
PVE_r1g1684	104	vapB	COG2002	45.19		AT	0.53173	0.757955	-0.772005	5.73783	11.5905	0.00892596	0.0156051
PVE_r1g2499	125	PIN-like	cd09872	61.21	57.72	T	0.901049	0.467414	-1.34935	5.63062	14.9694	0.00184297	0.00364916
PVE_r1g2500	79	PHD-like	COG4118	52.48		AT	0.917984	0.841332	-1.39533	4.09264	14.7543	0.00203911	0.00401314
PVE_r1g3190	187	NULL	COG1246	3.24	6.42	T	1.37837	-0.710315	0.126067	4.80719	32.9676	3.27172e-07	1.06541e-06
PVE_r1g3189	257	NULL	pfam00325	11.19		AT	1.77773	1.35882	-1.11779	5.2314	41.9562	4.09892e-09	1.67007e-08
PVE_r1g3250	70	relE-like	NULL	85.71	88.93	T	0.301488	0.265125	0.0325923	2.79649	3.94099	0.267907	0.323883
PVE_r1g3249	96	RHH-like	NULL	93.75		AT	0.470172	0.69232	-0.0219526	6.39479	22.5792	4.94174e-05	0.000123273
PVE_r1g3545	83	hicA	NULL	74.7	71.26	T	0.355504	0.804167	-0.465024	7.25379	10.6106	0.014029	0.0236406
PVE_r1g3546	121	hicB	NULL	66.11		AT	0.3098	0.581158	-0.276929	5.88031	7.20341	0.0656894	0.0941071
PVE_r1g3601	141	NULL	PLN02706	9.69	10.08	T	0.210546	0.358536	-0.356301	3.16187	1.51404	0.679034	0.71695
PVE_r1g3602	173	NULL	pfam04545	10.67		AT	-0.0277962	-1.82584	0.720205	0.853092	20.0929	0.000162383	0.000377423
PVE_r1g4502	100	relE-like	COG4680	52.45	57.32	T	0.394884	0.633576	0.670028	7.3111	44.31	1.29683e-09	5.60406e-09
PVE_r1g4503	118	Xre-like	COG5499	64.63		AT	0.219242	0.75504	0.310524	3.36601	20.5429	0.00013098	0.000309052
PVE_r1g5998	223	NULL	pfam13420	3.75	3.13	T	0.509709	0.958423	-0.672526	4.75148	20.5791	0.000128735	0.000304068
PVE_r1g5997	148	NULL	pfam01047	2.19		AT	0.491907	0.806142	-0.585703	3.56486	10.2411	0.0166243	0.0275395
PVE_r1g6003	109	HipA-like	NULL	39.45	51.2	T	0.262817	0.867903	-0.010918	7.39757	21.0369	0.000103437	0.000247043
PVE_r1g6002	93	Xre-like	NULL	68.82		AT	0.356009	0.557202	-0.136354	2.61467	8.45293	0.0375222	0.0572663
PVE_r1g6082	181	GNAT-like	pfam00583	38.67	38.77	T	0.121931	0.522196	-0.4974	5.93685	6.28568	0.0985088	0.134841
PVE_r1g6083	210	NULL	COG5642	38.92		AT	0.324772	0.385863	-0.332888	6.49073	4.01197	0.260174	0.315929
chromosome 2
PVE_r2g0025	441	HipA-like	COG3550	50.17	41.15	T	0.225523	0.0111409	-0.272466	7.92811	1.41179	0.702774	0.737491
PVE_r2g0024	134	Xre-like	COG5606	27.61		AT	0.486289	0.492024	-0.126304	6.33262	12.0072	0.00735869	0.013093
PVE_r2g0055	116	relE-like	NULL	32.76	44.48	T	0.330387	0.553246	-0.851471	3.38365	7.4499	0.0588598	0.0854316
PVE_r2g0054	29	RHH-like	NULL	62.07		AT	ND	ND	ND	ND	ND	ND	ND
PVE_r2g0309	145	higB	NULL	13.79	21.21	T	ND	ND	ND	ND	ND	ND	ND
PVE_r2g0310	133	relB	NULL	32.33		AT	ND	ND	ND	ND	ND	ND	ND
PVE_r2g0528	148	COG5654-like	pfam08808	60.81	59.23	T	0.0745198	-0.017497	-0.0745766	5.98532	0.239487	0.970976	0.973822
PVE_r2g0529	181	COG5642-like	COG5642	56.85		AT	0.275069	-0.021631	0.19767	7.22434	6.20285	0.102147	0.13902
PVE_r2g0737	132	higB	NULL	43.18	40.45	T	1.55881	0.266397	-0.341442	6.02477	64.0558	7.98555e-14	5.18606e-13
PVE_r2g0738	55	relB	NULL	36.36		AT	1.36704	0.0377196	-0.199926	4.58168	42.8842	2.60434e-09	1.08766e-08
PVE_r2g0776	137	PIN-like	cd09981	69.95	70.66	T	0.326948	0.047298	-0.199487	5.52119	2.57497	0.461895	0.517543
PVE_r2g0775	76	AbrB-like	COG4456	71.73		AT	0.220929	0.110907	-0.0647702	5.5432	1.18041	0.757707	0.787146
PVE_r2g0930	91	relE-like	TIGR02385	72.95	72.49	T	0.742127	0.605758	0.00172312	5.67774	42.6665	2.89683e-09	1.20466e-08
PVE_r2g0929	90	RHH-like	COG3905	71.81		AT	0.59002	0.683548	0.174731	7.30621	27.4437	4.75207e-06	1.34971e-05
PVE_r2g0954	125	relE-like	COG4679	92.89	92.85	T	ND	ND	ND	ND	ND	ND	ND
PVE_r2g0955	111	COG5606-like	cd00093	92.79		AT	ND	ND	ND	ND	ND	ND	ND
PVE_r2g0972	125	relE-like	COG4679	92.89	92.85	T	ND	ND	ND	ND	ND	ND	ND
PVE_r2g0971	111	COG5606-like	cd00093	92.79		AT	ND	ND	ND	ND	ND	ND	ND
plasmid
PVE_p0142	135	relE	NULL	52.6	51.4	T	-0.474733	-0.992956	0.834211	5.38153	12.2695	0.0065148	0.0117229
PVE_p0140	123	relB	NULL	49.59		AT	-0.228237	-0.0146555	0.203649	6.60621	0.718726	0.868791	0.885214
PVE_p0176	136	vapC	NULL	88.97	89.33	T	0.0137365	0.450285	-0.286306	5.16482	6.9654	0.0730089	0.103612
PVE_p0177	79	vapB	NULL	89.88		AT	-0.353166	0.544841	0.0319532	6.4339	8.66189	0.0341409	0.0526458

## Sheet: H_Heavy_Metal_resistance
Table H	Differential expression of genes for putative heavy metal resistance mechanisms												logFC>1, FDR<1e-5, P<0.001
													logFC<1, FDR<1e-5, P<0.001
					Expression							ND, no differential expression detected by ANOVA
Locus and resistance type	Gene	Product			logFC.targets.CarbonT	logFC.targets.GrowthS	logFC.targets.CarbonT.targets.GrowthS	logCPM	LR	PValue	FDR
Arsenic resistance
PVE_r1g1495	arsC	Arsenate reductase			-0.150628	0.0144486	-0.000181721	3.79047	0.563828	0.904661	0.91685
PVE_r1g1496	arsH	NADPH-dependent FMN reductase ArsH			-0.087264	0.0190695	-0.0321534	5.53332	0.402344	0.939758	0.947231
PVE_r1g1497		ArsC family transcriptional regulator			-0.254635	-0.407667	0.281874	3.75243	3.73271	0.29181	0.348898
PVE_r1g1498	arsB	Arsenical pump membrane protein			-0.187605	-0.270969	0.531947	4.37089	3.01082	0.38996	0.447265
PVE_r1g1499		ArsR family transcriptional regulator			-0.033144	-0.362447	0.505031	2.3394	3.39981	0.333991	0.392081
PVE_r1g2935	arsH	NADPH-dependent FMN reductase ArsH			0.508475	0.0901414	0.200457	1.17244	6.08066	0.107751	0.145698
PVE_r1g2936		ArsC family transcriptional regulator			0.161468	0.0804006	-0.258201	1.81512	0.307789	0.958557	0.963342
PVE_r1g2937	arsB	Arsenical pump membrane protein			0.125816	-0.305984	-0.0951896	4.0402	4.25567	0.235147	0.289277
PVE_r1g2938		ArsR family transcriptional regulator			0.483523	-0.537774	-0.276879	2.46505	11.8705	0.00784022	0.0138816
Mercury resistance
PVE_r2g0813	merR	Mercuric resistance operon regulatory protein			0.0495686	0.682346	-0.230272	5.67726	10.2794	0.0163345	0.0270923
PVE_r2g0814	merT	Mercuric transport protein			0.846255	1.69475	-0.717968	2.63975	25.2794	1.34966e-05	3.64578e-05
PVE_r2g0815					0.870402	1.41486	-0.839764	3.28536	21.368	8.82832e-05	0.000212332
PVE_r2g0816		putative mercury transport protein MerC			0.773833	1.29748	-0.77799	4.8888	29.7458	1.56085e-06	4.72117e-06
PVE_r2g0817	merA	Mercuric reductase			0.510483	1.13073	-0.515402	6.59566	25.9244	9.89154e-06	2.70939e-05
PVE_r2g0818		Conserved hypothetical membrane protein			0.175991	0.905587	-0.125873	4.14262	27.9995	3.63289e-06	1.05235e-05
PVE_r2g0819		mercuric resistance transcriptional repressor, MerD, MerR family			0.0546896	0.459478	-0.0285239	2.27312	4.72129	0.193381	0.244404
Tellurite resistance
PVE_r2g0126		stress response protein, TerZ- and CABP1			-0.252692	-0.271646	-0.313725	8.11067	12.2084	0.00670218	0.0120221
PVE_r2g0127		hypothetical protein			-0.298013	-1.61151	0.109306	6.21407	42.5515	3.06433e-09	1.26816e-08
PVE_r2g0128		tellurium resistance protein			-0.485332	-1.11727	0.159852	7.08649	43.0451	2.40729e-09	1.00721e-08
PVE_r2g0129		hypothetical protein			-0.854894	-0.984771	0.331574	7.12141	43.3325	2.09179e-09	8.82214e-09
PVE_r2g0130		hypothetical protein			-1.31943	-1.58038	0.747969	4.53789	74.5775	4.46338e-16	3.45841e-15
PVE_r2g0132		hypothetical protein			-1.39896	-0.909712	0.777464	1.57003	23.1998	3.66893e-05	9.33253e-05
PVE_r2g0131		hypothetical protein			-1.31207	-2.02515	2.10085	6.80813	42.1766	3.68037e-09	1.51032e-08
PVE_r2g0133	terE	Tellurium resistance protein TerE			-1.20174	-0.804259	0.511173	10.8311	40.1419	9.94221e-09	3.86893e-08
PVE_r2g0134	terD	Tellurium resistance protein TerD			-1.0761	-0.292441	0.439602	11.2601	22.2336	5.83237e-05	0.000144125
PVE_r2g0135	terC	Tellurium resistance protein TerC			-1.4009	-0.769825	0.511936	8.3711	46.1026	5.39372e-10	2.42257e-09
PVE_r2g0136		Tellurite resistance TerB			-1.48639	-1.32104	0.600878	7.07307	63.8767	8.72177e-14	5.64277e-13
PVE_r2g0137	terA	Tellurium resistance protein TerA			-1.48193	-0.858406	1.00374	8.43914	43.4502	1.97481e-09	8.35968e-09
PVE_r2g0138	terZ	Tellurium resistance protein TerZ			-1.59675	-0.387325	0.977034	8.72573	37.683	3.29884e-08	1.19727e-07
Cobalt_Chromium_Zinc
PVE_r1g0720	czcD	Metal cation efflux system protein CzcD			0.19891	-0.00780311	0.17434	3.23475	2.81005	0.421848	0.479023
PVE_r1g0721		type I secretion protein TolC			-0.306963	-1.34697	1.42382	1.55535	12.5497	0.00571895	0.0103974
PVE_r1g0722	czcB	Cobalt-zinc-cadmium resistance protein CzcB			ND	ND	ND	ND	ND	ND	ND
PVE_r1g0724	czcA	Cation efflux system protein CzcA			-0.234941	-0.0845235	1.0026	1.79334	7.99166	0.0461844	0.0688591
PVE_r1g0723		sensor histidine kinase			ND	ND	ND	ND	ND	ND	ND
PVE_r1g0725	czcR	Transcriptional activator protein CzcR			ND	ND	ND	ND	ND	ND	ND
Copper
PVE_r1g6092	copD	Copper resistance protein D			-0.0256061	2.48173	0.16685	7.228	150.816	1.75691e-32	5.11747e-31
PVE_r1g6093	copC	Copper resistance protein C			0.307347	3.59325	-0.174463	7.39343	200.414	3.43406e-43	2.04401e-41
PVE_r1g6094	copS	Sensor protein CopS			0.340544	2.0327	-0.46493	7.75327	86.6126	1.16942e-18	1.12901e-17
PVE_r1g6095	copR	Transcriptional activator protein CopR			0.470634	2.56773	-0.43573	7.09557	128.841	9.61416e-28	1.98877e-26
PVE_r1g6096		hypothetical protein			0.408056	6.04904	-0.848242	9.14808	238.569	1.9411e-51	1.60082e-49
PVE_r1g6097		plastocyanin			0.27959	2.04309	-0.529491	8.41148	27.6744	4.25088e-06	1.2195e-05
PVE_r1g6098	actP	Copper-transporting P-type ATPase			0.587875	1.45929	-0.955354	8.08343	26.606	7.12047e-06	1.97326e-05
PVE_r1g6099		hypothetical protein			0.296114	4.48715	-0.287486	8.40257	309.343	9.45388e-67	1.90329e-64
PVE_r1g6100		Conserved hypothetical secreted protein			ND	ND	ND	ND	ND	ND	ND
PVE_r1g6101	copA	Copper resistance protein A			ND	ND	ND	ND	ND	ND	ND
PVE_r1g6102		hypothetical protein			ND	ND	ND	ND	ND	ND	ND
PVE_r1g6103	copB	Copper resistance protein B			ND	ND	ND	ND	ND	ND	ND
PVE_r2g0901	cusR	Transcriptional regulatory protein CusR			0.428388	0.684518	-0.407673	4.04702	0.36889	0.946591	0.952155
PVE_r2g0902		ATPase			0.478666	0.46778	-1.06089	4.58668	0.39954	0.940338	0.947257
PVE_r2g0903		copper resistance protein C			0.689191	3.10065	-0.917643	3.15584	8.26468	0.0408468	0.0616666
PVE_r2g0904	copD	Copper resistance protein D			0.535116	1.42733	-1.26609	4.37235	1.42286	0.700186	0.735426
PVE_p0049	copB	Copper resistance protein B			0.349188	2.47939	-1.16737	10.3133	56.3368	3.5602e-12	1.96846e-11
PVE_p0050		hypothetical secreted protein			0.792792	2.71034	-1.46465	7.45476	55.0307	6.76337e-12	3.63671e-11
PVE_p0051	copA	Copper resistance protein A			0.497713	2.39184	-0.765853	10.3687	76.1278	2.07668e-16	1.66256e-15
PVE_p0132	copB	Copper resistance protein B			ND	ND	ND	ND	ND	ND	ND
PVE_p0133		hypothetical secreted protein			ND	ND	ND	ND	ND	ND	ND
PVE_p0134	copA	Copper resistance protein A			ND	ND	ND	ND	ND	ND	ND

## Sheet: I_Genes_Arom_Comp_Metabol
Table I	Differential expression of genes for putative aromatic hydrocarbon compound metabolism										logFC>1, FDR<1e-5, P<0.001
											logFC<1, FDR<1e-5, P<0.001
										ND, no differential expression detected by ANOVA
				Expression
Locus	Gene	Function		logFC.targets.CarbonT	logFC.targets.GrowthS	logFC.targets.CarbonT.targets.GrowthS	logCPM	LR	PValue	FDR
PVE_r1g1095	hmgA	Homogentisate 1,2-dioxygenase		0.286614	3.53495	0.166785	6.58417	167.22	5.06675e-36	1.9056e-34
PVE_r1g1096	FAH	Fumarylacetoacetase		1.16794	3.42185	-1.09057	6.38775	146.338	1.62465e-31	4.43057e-30
PVE_r1g1097	maiA	Maleylacetoacetate isomerase		0.628773	3.10139	-0.896947	4.44643	104.528	1.65116e-22	2.24696e-21
PVE_r1g1598	pobA	p-hydroxybenzoate hydroxylase		0.328612	1.09732	-0.165887	2.79773	21.9449	6.69744e-05	0.000164374
PVE_r1g2680	acoA	Acetoin:2,6-dichlorophenolindophenol oxidoreductase subunit alpha		0.12676	2.16808	-0.884547	1.43797	31.3718	7.09829e-07	2.24528e-06
PVE_r1g2681	acoB	Acetoin:2,6-dichlorophenolindophenol oxidoreductase subunit beta		-0.439847	0.702299	-0.000365773	1.42754	9.96089	0.0189015	0.0309375
PVE_r1g2682	acoC	Dihydrolipoyllysine-residue acetyltransferase component of acetoin cleaving system		-0.36592	1.25419	-0.302342	1.47659	26.2662	8.38869e-06	2.31535e-05
PVE_r1g2974	hpd	4-hydroxyphenylpyruvate dioxygenase		0.643522	2.20274	0.392356	7.44345	132.169	1.84308e-28	4.08282e-27
PVE_r1g3123	pamO	Phenylacetone monooxygenase		0.360017	0.105594	-0.421926	4.63514	3.39747	0.334305	0.392373
PVE_r1g3282	lapG	4-hydroxy-2-oxovalerate aldolase 3		0.384304	0.16757	-0.134797	1.92606	2.02008	0.56825	0.615357
PVE_r1g3283	lapF	Acetaldehyde dehydrogenase 1		0.268107	-0.0788753	-0.0573715	2.28125	1.90103	0.593201	0.638839
PVE_r1g3284		Conserved hypothetical protein		ND	ND	ND	ND	ND	ND	ND
PVE_r1g3285	dmpH	4-oxalocrotonate decarboxylase		-0.375775	-0.18857	1.13395	1.0249	7.49996	0.0575596	0.0837042
PVE_r1g3286	tesE	2-hydroxyhexa-2,4-dienoate hydratase		0.741638	-0.248723	0.0315039	0.822721	3.82798	0.280648	0.337273
PVE_r1g3287	dmpC	2-hydroxymuconic semialdehyde dehydrogenase		0.836319	0.37118	-0.520721	1.3853	5.67399	0.128595	0.17059
PVE_r1g3288	dmpP	Phenol hydroxylase P5 protein		0.0159514	0.56269	-0.225316	2.59889	6.52472	0.0886925	0.123344
PVE_r1g3289		phenol hydroxylase		-0.443244	0.00599168	0.660665	1.26397	2.90884	0.405895	0.463059
PVE_r1g3290	dmpN	Phenol hydroxylase P3 protein		-0.350505	0.513824	0.0451049	3.03333	11.3399	0.010023	0.017347
PVE_r1g3291		monooxygenase		ND	ND	ND	ND	ND	ND	ND
PVE_r1g3292	dmpL	Phenol hydroxylase P1 protein		0.282151	1.89801	-0.93762	0.821551	24.576	1.89359e-05	5.00834e-05
PVE_r1g3293		multi-component phenol hydoxylase		ND	ND	ND	ND	ND	ND	ND
PVE_r1g3294	xylE	Metapyrocatechase		-0.0662255	1.01355	0.189265	2.68611	28.2132	3.27646e-06	9.55985e-06
PVE_r1g3295	xylR	Transcriptional regulatory protein XylR		0.575115	0.935542	-0.718707	4.88366	18.1	0.000419456	0.000922614
PVE_r1g3350	xylK	4-hydroxy-2-oxovalerate aldolase		0.646455	0.814809	-1.09125	2.70866	3.98857	0.262701	0.318263
PVE_r1g3353	mhpD	2-keto-4-pentenoate hydratase		0.354785	0.693453	0.042418	2.3577	17.0466	0.000691332	0.00147742
PVE_r1g3355	hcaB	3-phenylpropionate-dihydrodiol/cinnamic acid-dihydrodiol dehydrogenase		0.403931	0.155945	0.428437	3.01812	16.5341	0.000881093	0.00185003
PVE_r1g3614		Putative quercetin 2,3-dioxygenase PA2418		0.733949	0.945751	-0.73403	4.54382	21.4055	8.67137e-05	0.000208778
PVE_r1g3675	yhhW	Quercetin 2,3-dioxygenase		ND	ND	ND	ND	ND	ND	ND
PVE_r1g3722	mhpR	Mhp operon transcriptional activator		0.400433	1.14967	-0.427802	6.23531	36.1117	7.09196e-08	2.47802e-07
PVE_r1g3723	mhpA	3-(3-hydroxy-phenyl)propionate/3- hydroxycinnamic acid hydroxylase		-0.566199	0.0869734	0.744661	1.43248	5.70116	0.12709	0.168821
PVE_r1g3724	mhpB1	2,3-dihydroxyphenylpropionate/2,3- dihydroxicinnamic acid 1,2-dioxygenase 1		ND	ND	ND	ND	ND	ND	ND
PVE_r1g3725	mhpC1	2-hydroxy-6-oxononadienedioate/2-hydroxy-6- oxononatrienedioate hydrolase 1		-1.19211	-0.0397647	1.32214	0.878804	11.0902	0.011248	0.019253
PVE_r1g3726	mhpD2	2-keto-4-pentenoate hydratase 2		ND	ND	ND	ND	ND	ND	ND
PVE_r1g3727		Acetaldehyde dehydrogenase 3		ND	ND	ND	ND	ND	ND	ND
PVE_r1g3728	xylK	4-hydroxy-2-oxovalerate aldolase		ND	ND	ND	ND	ND	ND	ND
PVE_r1g3729	mhpT	3-(3-hydroxy-phenyl)propionate transporter		ND	ND	ND	ND	ND	ND	ND
PVE_r1g3731	vanA	Vanillate O-demethylase oxygenase subunit		0.502765	2.67542	0.205353	4.28436	109.338	1.52339e-23	2.2425e-22
PVE_r1g3732	vanB	Vanillate O-demethylase oxidoreductase		0.676486	2.9495	-0.351933	2.73881	85.2903	2.24823e-18	2.12264e-17
PVE_r1g3737	vdh	Vanillin dehydrogenase		-0.49092	0.164194	0.388321	2.99753	6.46804	0.0909315	0.12587
PVE_r1g3738		Hydroxycinnamoyl-CoA hydratase-lyase		-0.313546	0.00409146	0.434029	4.75381	3.50134	0.320589	0.378546
PVE_r1g3742	mhpT	3-(3-hydroxy-phenyl)propionate transporter		-0.246188	0.704815	0.431538	3.69987	20.7042	0.000121268	0.000287324
PVE_r1g3744	xylC	Benzaldehyde dehydrogenase [NAD(+)]		1.58058	0.947065	-1.52558	1.04113	11.1831	0.0107761	0.0185173
PVE_r1g4046	mdlB	(S)-mandelate dehydrogenase		-0.092262	0.221963	0.0530362	1.71804	1.20134	0.752682	0.782914
PVE_r1g4050	vanB	Vanillate O-demethylase oxidoreductase		-0.213268	-0.20611	0.583229	2.07161	1.94436	0.584035	0.630257
PVE_r1g5039	kynU	Kynureninase		0.188761	0.406394	0.178394	3.17657	7.5834	0.0554539	0.081014
PVE_r1g5041	catA	Catechol 1,2-dioxygenase		-0.0622566	0.760638	0.174733	4.35579	20.2773	0.000148696	0.000348213
PVE_r1g5042	catC	muconolactone delta-isomerase		-0.356524	0.323691	0.405557	1.69436	5.92408	0.115363	0.154592
PVE_r1g5043	catB	Muconate cycloisomerase 1		0.372474	0.471491	0.315581	2.87988	11.5799	0.00896997	0.0156631
PVE_r1g5046	antA	Anthranilate 1,2-dioxygenase large subunit		0.539484	0.486324	0.0423517	1.74157	7.19912	0.0658149	0.0942475
PVE_r1g5047	antB	Anthranilate 1,2-dioxygenase small subunit		ND	ND	ND	ND	ND	ND	ND
PVE_r1g5048	antC	Anthranilate 1,2-dioxygenase electron transfer component		0.371082	1.29369	-0.232943	2.52624	21.7659	7.2972e-05	0.000177756
PVE_r1g5049	aroP	Aromatic amino acid transport protein AroP		-0.512553	-0.657134	0.568877	6.52767	7.45639	0.0586896	0.0852388
PVE_r1g5050	kynA	Tryptophan 2,3-dioxygenase		0.378704	-0.0991762	-0.41298	4.6192	8.26008	0.0409316	0.061781
PVE_r1g5051	kynB	Kynurenine formamidase		0.170499	-0.329627	0.0247584	3.39824	4.78855	0.187951	0.238246
PVE_r1g5351	ribE	Riboflavin synthase		-0.323277	-0.406522	0.529443	6.49369	4.02949	0.258297	0.313761
PVE_r1g5352	ribD	Riboflavin biosynthesis protein RibD		-0.400772	-1.51152	0.348417	4.76273	42.4066	3.28913e-09	1.35383e-08
PVE_r1g5755	ubiI	2-octaprenylphenol hydroxylase		-0.878798	-0.803587	0.61459	4.80797	18.4391	0.000357012	0.000791625
PVE_r2g0682	xylA	monooxygenase		-0.244455	-0.54366	-0.11825	5.52774	16.0343	0.00111579	0.00230603
PVE_r2g0709	dmpR	hypothetical protein		0.63534	0.299274	-0.582866	5.81915	6.52212	0.0887943	0.123436
PVE_r2g0710		Conserved hypothetical protein		4.49407	0.634946	-3.60054	7.40683	125.93	4.07357e-27	8.01134e-26
PVE_r2g0711	dmpB	catechol 1,2-dioxygenase		4.41044	0.816664	-3.59613	9.79704	109.838	1.18888e-23	1.76527e-22
PVE_r2g0712	dmpC	Aldehyde dehydrogenase family 8 member A1		4.25491	0.676892	-3.33875	7.1567	115.152	8.53921e-25	1.39501e-23
PVE_r2g0713	dmpD	2-hydroxymuconic semialdehyde hydrolase		4.17264	0.481951	-3.26288	6.27532	92.2878	7.06474e-20	7.48578e-19
PVE_r2g0714	dmpE	2-hydroxyhexa-2,4-dienoate hydratase		3.86507	0.316271	-2.83193	6.20447	83.5961	5.19361e-18	4.72115e-17
PVE_r2g0715	dmpF	Acetaldehyde dehydrogenase		3.86972	0.490678	-2.9869	6.15278	101.268	8.29558e-22	1.07138e-20
PVE_r2g0716	dmpG	4-hydroxy-2-oxovalerate aldolase 3		3.71556	0.546005	-3.11373	7.92443	86.0217	1.56613e-18	1.50142e-17
PVE_r2g0717	dmpH	4-oxalocrotonate decarboxylase		3.69228	0.773652	-3.28665	7.59654	95.6678	1.32674e-20	1.54448e-19
PVE_r2g0718		hypothetical protein		3.99295	1.29766	-3.54267	6.32946	76.18	2.02383e-16	1.62405e-15
PVE_r2g0739	ipbAa	isopropylbenzene dioxygenase subunit alpha		5.4645	0.895699	-1.32997	14.0382	224.953	1.70629e-48	1.20408e-46
PVE_r2g0740	ipbAb	isopropylbenzene dioxygenase subunit beta		5.45307	0.386038	-1.05452	11.9785	244.429	1.04856e-52	9.44398e-51
PVE_r2g0741	ipbAc	isopropylbenzene dioxygenase system ferredoxin subunit		5.73431	-0.226001	-0.806901	11.6879	332.767	8.03138e-72	2.39021e-69
PVE_r2g0742	ipbAd	isopropylbenzene dioxygenase system ferredoxin--NAD(+) reductase component		5.42816	-0.48252	-0.717465	10.8257	318.259	1.11095e-68	2.37639e-66
PVE_r2g0746	(ipbB)	Cis-2,3-dihydroisopropylbenzene-2,3-diol dehydrogenase		0.415548	-0.27505	-0.547764	5.06566	12.4989	0.00585555	0.010626
PVE_r2g0747	ipbC	isopropylbenzene-2,3-diol 1,2-dioxygenase		0.811247	-0.435331	-0.966163	6.68646	51.9737	3.03403e-11	1.52146e-10
PVE_r2g0748	ibpE	2-hydroxyhexa-2,4-dienoate hydratase		0.154748	-0.442811	-0.693755	7.11902	23.6104	3.0123e-05	7.75449e-05
PVE_r2g0749	ibpG	Acetaldehyde dehydrogenase 2/3		0.230582	-0.281506	-0.395999	8.3136	7.35813	0.061318	0.0887923
PVE_r2g0750	ibpF	4-hydroxy-2-oxovalerate aldolase 2		0.200256	-0.0400121	-0.296156	9.2891	1.89429	0.594633	0.639979
PVE_r2g0752		outer membrane protein		0.0403446	0.053227	-0.434957	5.7611	3.0813	0.37926	0.437116
PVE_r2g0753	ipbD	2-hydroxy-6-oxo-7-methylocta-2,4-dienoate hydrolase		-0.232942	-0.703091	0.140684	5.87661	14.9365	0.00187171	0.00370285
PVE_r2g0805		3-oxoacyl-ACP reductase		-0.270454	-0.116847	-0.266729	12.0199	5.5572	0.135257	0.178629
PVE_r2g0835	nahR	HTH-type transcriptional activator NahR		0.356162	-0.915853	-0.728634	6.8672	2.31222	0.510184	0.5619
PVE_r2g0836	nahG	salicylate hydroxylase		0.551771	-1.14848	0.125085	4.66633	2.50596	0.474215	0.52901
PVE_r2g0837	nahT	ferredoxin		-0.86251	-2.02151	1.3338	8.38866	78.4632	6.55597e-17	5.41322e-16
PVE_r2g0838	nahH	catechol 2,3 dioxygenase		0.0398869	-1.98852	-0.947535	9.2398	7.57828	0.0555808	0.0811022
PVE_r2g0839	nahI	Aldehyde dehydrogenase family 8 member A1		-0.449827	-2.02086	0.750456	5.49042	71.6582	1.88422e-15	1.39734e-14
PVE_r2g0840	nahN	2-hydroxy-6-oxo-2,4-heptadienoate hydrolase		0.351189	-2.02058	0.961504	7.73281	16.0679	0.00109823	0.00227112
PVE_r2g0841	nahL	2-hydroxyhexa-2,4-dienoate hydratase		-0.274751	-1.81393	-0.55811	7.16547	6.10244	0.106731	0.144497
PVE_r2g0842	nahO	Acetaldehyde dehydrogenase		-0.211829	-1.74139	-0.710327	7.00421	6.25679	0.0997636	0.136168
PVE_r2g0843	nahM	4-hydroxy-2-oxovalerate aldolase 1		-0.0905621	-1.45925	-1.00297	6.98432	5.53293	0.136682	0.180337
PVE_p0192	xylK	4-hydroxy-2-oxovalerate aldolase		5.54321	-0.989822	-0.179016	11.2647	95.5167	1.42978e-20	1.65039e-19

## Sheet: J_ANOVA_Expression
Table J	Differential expression of genes in the genome of P. veronii 1YdBTEX2										logFC>1, FDR<1e-5, P<0.001
											logFC<1, FDR<1e-5, P<0.001
										ND, no differential expression detected by ANOVA
Locus	Locus Number	logFC.targets.CarbonT	logFC.targets.GrowthS	logFC.targets.CarbonT.targets.GrowthS	logCPM	LR	PValue	FDR	Gene	Product
PVE_r1g0088	88	-0.749104	-0.71254	0.775454	9.0167	15.8539	0.00121494	0.00249738	dnaN	DNA polymerase III subunit beta
PVE_r1g0089	89	-0.710893	-1.05148	0.778929	8.97296	28.8329	2.42803e-06	7.18541e-06	recF	DNA replication and repair protein RecF
PVE_r1g0090	90	-0.739177	-0.871765	0.669011	9.71056	19.3695	0.000229276	0.000521393	gyrB	DNA gyrase subunit B
PVE_r1g0091	91	0.092344	0.331771	0.166157	2.90998	4.00592	0.260826	0.316439	norW	Nitric oxide reductase FlRd-NAD(+) reductase
PVE_r1g0092	92	-0.21483	-0.062579	0.44273	4.46067	2.92252	0.403727	0.460969	norV	Anaerobic nitric oxide reductase flavorubredoxin
PVE_r1g0093	93	0.702424	1.96225	-0.555215	9.06857	70.7952	2.88377e-15	2.11117e-14	norR	Anaerobic nitric oxide reductase transcription regulator NorR
PVE_r1g0094	94	-0.54015	-0.986116	0.46182	5.78306	8.96174	0.0298039	0.0465771		cytochrome P450
PVE_r1g0095	95	1.94904	3.12302	-1.78698	7.9038	125.292	5.59062e-27	1.08407e-25		hypothetical protein
PVE_r1g0096	96	-0.451523	0.427849	0.913301	4.65602	28.8434	2.41572e-06	7.15208e-06		hypothetical protein
PVE_r1g0097	97	0.617574	1.05581	-0.592759	4.57252	15.4859	0.00144514	0.00292749		short-chain dehydrogenase
PVE_r1g0098	98	-0.0798281	0.66437	0.00935238	4.5838	11.0134	0.0116534	0.0199021	yhjC	Uncharacterized HTH-type transcriptional regulator YhjC
PVE_r1g0099	99	-0.0583576	-0.141389	-0.392655	5.9403	8.5288	0.0362583	0.0555977		transcriptional regulator
PVE_r1g0100	100	0.295778	0.762506	-0.014908	5.33782	14.5293	0.00226644	0.00443378		ATPase
PVE_r1g0101	101	-0.859083	-1.17389	1.01177	4.78347	28.5193	2.82562e-06	8.29746e-06		glycerol acyltransferase
PVE_r1g0102	102	-0.841252	-0.886422	0.914938	5.45758	15.1987	0.00165452	0.00331146	gmhB	D-glycero-beta-D-manno-heptose-1,7-bisphosphate 7-phosphatase
PVE_r1g0103	103	-0.615124	-1.29759	0.925139	7.89067	32.2634	4.60535e-07	1.48137e-06	glyS	Glycine--tRNA ligase beta subunit
PVE_r1g0104	104	-0.329693	-1.19077	0.802566	6.84814	26.7001	6.8044e-06	1.89026e-05	glyQ	Glycine--tRNA ligase alpha subunit
PVE_r1g0105	105	0.0461608	0.131101	-0.231419	3.90998	0.41257	0.937634	0.945786		3-methyladenine DNA glycosylase
PVE_r1g0106	106	-0.340816	-0.865425	0.601156	6.05164	14.0386	0.00285306	0.00547035		lauroyl acyltransferase
PVE_r1g0107	107	-0.784355	-0.285997	0.396107	4.24755	14.4816	0.00231782	0.00452524		hypothetical protein
PVE_r1g0108	108	-0.617836	-0.53029	0.358198	5.93895	18.2995	0.000381508	0.000842395	trkA	Trk system potassium uptake protein TrkA
PVE_r1g0109	109	-0.587582	-1.00371	0.413257	5.62234	39.7912	1.17981e-08	4.54206e-08	rsmB	Ribosomal RNA small subunit methyltransferase B
PVE_r1g0110	110	-0.322119	-0.977897	0.618004	5.64188	20.263	0.000149719	0.000350367	fmt	Methionyl-tRNA formyltransferase
PVE_r1g0111	111	0.0883189	0.328284	0.0603345	7.41657	4.24717	0.235982	0.290051	def	Peptide deformylase
PVE_r1g0112	112	-1.08805	0.351829	0.819817	3.84622	24.7064	1.77839e-05	4.71641e-05		peptidoglycan-binding protein
PVE_r1g0113	113	-0.526996	-0.243553	0.529888	3.77923	3.43366	0.329469	0.387295		DNA processing protein DprA
PVE_r1g0114	114	-0.431668	-0.366844	0.598759	5.56853	2.2528	0.521624	0.572933	tsaC	Threonylcarbamoyl-AMP synthase
PVE_r1g0115	115	0.0193432	0.105481	0.221249	5.28711	2.49617	0.475984	0.530464	qor	Quinone oxidoreductase
PVE_r1g0116	116	-0.963686	-2.04206	1.46969	5.84986	61.7319	2.50696e-13	1.55295e-12	hemF	Oxygen-dependent coproporphyrinogen-III oxidase
PVE_r1g0118	118	-0.186809	0.791959	-0.0229581	4.36497	21.0879	0.000100945	0.000241175		SulP family inorganic anion transporter
PVE_r1g0119	119	0.0201059	1.70989	-0.771666	4.31015	47.0513	3.38932e-10	1.53947e-09		glycine/betaine ABC transporter substrate-binding protein
PVE_r1g0120	120	-0.182407	1.88438	-0.645152	4.51141	40.7752	7.29801e-09	2.87924e-08	betC	Choline-sulfatase
PVE_r1g0121	121	-0.395545	-0.629405	0.609271	4.09374	6.14472	0.104778	0.142189		LysR family transcriptional regulator
PVE_r1g0122	122	-0.154991	1.31309	-0.255864	2.09671	16.418	0.000930777	0.00194658		2-dehydro-3-deoxygalactonokinase
PVE_r1g0123	123	-0.0630731	1.11875	-0.576328	2.34293	8.42023	0.0380801	0.058053	dgoA	Probable 2-dehydro-3-deoxy-6-phosphogalactonate aldolase
PVE_r1g0124	124	0.271891	1.31314	-0.871135	5.34998	13.5495	0.00358709	0.0067585	dgoD	D-galactonate dehydratase
PVE_r1g0125	125	-0.964685	0.1746	0.992551	2.28544	11.3338	0.0100511	0.0173913	dgoT	D-galactonate transporter
PVE_r1g0126	126	1.25737	2.50906	-1.70907	5.48191	53.05	1.78888e-11	9.19978e-11		FAD-binding protein
PVE_r1g0128	128	-0.861815	-0.257333	0.890562	5.16453	16.7798	0.000784393	0.00165818	trpA	Tryptophan synthase alpha chain
PVE_r1g0129	129	-0.687528	-0.404785	0.981781	7.70777	6.10434	0.106643	0.144406	trpB	Tryptophan synthase beta chain
PVE_r1g0130	130	-0.406962	0.315181	0.532266	2.5003	8.41124	0.038235	0.0582373	trpI	HTH-type transcriptional regulator TrpI
PVE_r1g0131	131	-0.258415	3.30768	-0.244075	8.69745	145.456	2.51662e-31	6.7554e-30		hypothetical membrane protein
PVE_r1g0132	132	1.97175	4.30129	-2.65541	9.82039	189.461	7.97967e-41	4.10683e-39		hypothetical protein
PVE_r1g0133	133	-0.257518	2.26174	-0.393574	8.86527	52.89	1.93511e-11	9.94434e-11		hypothetical secreted protein
PVE_r1g0134	134	1.09285	1.9286	-0.796593	6.39128	36.6198	5.53753e-08	1.96396e-07	yvbT	Uncharacterized protein YvbT
PVE_r1g0135	135	0.419426	3.71009	-1.08497	8.69071	105.709	9.19713e-23	1.2718e-21	osmC	Peroxiredoxin OsmC
PVE_r1g0136	136	0.0707942	1.85815	-0.244564	7.94046	82.1162	1.07904e-17	9.40899e-17		Conserved hypothetical secreted protein
PVE_r1g0137	137	0.289469	1.13037	-0.272657	5.04667	27.6238	4.35609e-06	1.24603e-05		hypothetical protein
PVE_r1g0138	138	-0.676286	-1.06036	0.996648	4.73702	21.0034	0.000105103	0.000250935		aminopeptidase
PVE_r1g0139	139	-0.297643	-0.30587	0.329268	5.05446	3.03774	0.385842	0.443657		5'-nucleotidase
PVE_r1g0140	140	-0.318779	-0.371221	0.503232	4.02219	3.44711	0.327687	0.385796	yrdA	Protein YrdA
PVE_r1g0141	141	0.275219	0.972197	-0.134635	8.67596	21.6511	7.70937e-05	0.000187063	prlC	Oligopeptidase A
PVE_r1g0142	142	0.446289	1.50202	-0.702573	6.1987	36.06	7.27274e-08	2.53601e-07		DNA-binding protein
PVE_r1g0143	143	0.559633	0.380725	0.364368	3.52487	15.8	0.0012462	0.00255473		protein tyrosine/serine phosphatase
PVE_r1g0144	144	0.0104496	1.69555	-0.347335	4.71505	84.6789	3.04147e-18	2.82481e-17		Gluconate 2-dehydrogenase subunit 3
PVE_r1g0145	145	-0.504981	1.66296	0.0795966	5.24226	91.5083	1.03887e-19	1.08732e-18		Gluconate 2-dehydrogenase flavoprotein
PVE_r1g0146	146	-0.701955	1.4977	0.272845	3.16206	56.4995	3.28664e-12	1.81868e-11		Gluconate 2-dehydrogenase cytochrome c subunit
PVE_r1g0147	147	0.700506	0.403947	-0.634742	5.75868	3.68954	0.296998	0.354296		radical SAM protein
PVE_r1g0148	148	0.348957	2.10645	-0.126753	8.48333	93.8302	3.29378e-20	3.666e-19	cynT	Carbonic anhydrase
PVE_r1g0149	149	-0.179024	1.03309	0.441794	4.77746	45.0523	9.01884e-10	3.95224e-09		SulP family inorganic anion transporter
PVE_r1g0150	150	-0.6786	-3.59177	1.3996	2.55624	154.548	2.751e-33	8.44422e-32		hypothetical protein
PVE_r1g0151	151	2.10912	3.57289	-3.29632	8.50557	117.078	3.28618e-25	5.62348e-24		cytochrome B559 subunit alpha
PVE_r1g0152	152	2.61239	3.94049	-3.93033	6.70557	171.878	5.0024e-37	2.02612e-35	ctaD	Probable cytochrome c oxidase subunit 1
PVE_r1g0153	153	2.85701	3.55913	-4.03565	7.06531	124.391	8.74027e-27	1.65268e-25		cysteine synthase
PVE_r1g0154	154	2.20804	3.07259	-3.27464	6.6829	110.576	8.2486e-24	1.24639e-22		MFS transporter
PVE_r1g0155	155	2.28143	3.50453	-2.08236	5.12959	116.692	3.97983e-25	6.67694e-24		hypothetical membrane protein
PVE_r1g0156	156	1.80789	2.67083	-2.85866	5.27791	59.4358	7.75832e-13	4.58203e-12		hypothetical protein
PVE_r1g0157	157	2.03762	3.09557	-3.19109	4.78818	119.468	1.00442e-25	1.78116e-24		hypothetical protein
PVE_r1g0158	158	1.78749	2.90905	-3.02365	4.966	76.4982	1.72964e-16	1.39123e-15		cytochrome B561
PVE_r1g0159	159	1.71852	2.60249	-2.73012	5.58601	91.7886	9.04361e-20	9.53829e-19	cyoE1	Protoheme IX farnesyltransferase 1
PVE_r1g0160	160	0.874934	1.22235	-1.42078	5.78297	29.9716	1.39919e-06	4.26993e-06	scoP	Putative copper-binding protein
PVE_r1g0161	161	-0.719282	-1.40317	0.775654	8.02969	46.9907	3.49155e-10	1.58486e-09	metQ	Probable D-methionine-binding lipoprotein MetQ
PVE_r1g0162	162	-0.394855	-0.740716	0.291559	4.53606	19.4599	0.00021961	0.00050041		metal ABC transporter permease
PVE_r1g0163	163	-0.306684	-1.43333	0.348831	4.80829	72.4087	1.30128e-15	9.76673e-15	metN1	Methionine import ATP-binding protein MetN 1
PVE_r1g0164	164	0.270538	4.92084	-1.47911	8.49113	131.081	3.16339e-28	6.87411e-27	katE	Catalase HPII
PVE_r1g0165	165	-0.288037	-0.962681	0.695184	6.32521	22.9542	4.12802e-05	0.000104036		hypothetical protein
PVE_r1g0166	166	0.0431983	0.410997	0.318957	4.1821	10.3286	0.0159695	0.0265448	znuB	High-affinity zinc uptake system membrane protein ZnuB
PVE_r1g0167	167	-0.533084	-0.137179	0.546167	3.56595	2.6458	0.449517	0.506159	znuC	Zinc import ATP-binding protein ZnuC
PVE_r1g0168	168	-0.283195	-0.0157972	0.792869	5.11526	9.6441	0.0218468	0.0352442		Fur family transcriptional regulator
PVE_r1g0169	169	-0.289294	-0.126717	0.304156	4.29076	1.1705	0.760087	0.78902		ABC transporter substrate-binding protein
PVE_r1g0170	170	-0.0687556	-0.359666	0.482926	6.70413	3.8316	0.280231	0.336878	thrB	Homoserine kinase
PVE_r1g0171	171	0.217637	0.0885661	0.320569	8.62405	7.98953	0.0462286	0.0689099		hypothetical protein
PVE_r1g0172	172	0.0464372	0.076762	-0.0118006	8.01135	0.284557	0.962906	0.967003	polA	DNA polymerase I
PVE_r1g0173	173	-0.318787	-0.573708	0.577402	7.48852	7.10697	0.0685654	0.0977772	engB	Probable GTP-binding protein EngB
PVE_r1g0174	174	-0.408304	-1.30967	0.530968	8.6602	39.2008	1.57373e-08	5.95807e-08		cytochrome
PVE_r1g0175	175	-0.417481	-1.2821	0.275655	8.94222	44.1209	1.42255e-09	6.09347e-09	cc4	Cytochrome c4
PVE_r1g0176	176	0.0514	0.344487	0.205139	7.72223	8.54686	0.0359637	0.0552202	dsbA	Thiol:disulfide interchange protein DsbA
PVE_r1g0177	177	-0.0194158	0.180429	-0.139628	7.02066	0.72367	0.867623	0.884288		endonuclease
PVE_r1g0178	178	-0.357651	-0.289826	0.0884677	5.53934	5.1047	0.164289	0.212221		DeoR family transcriptional regulator
PVE_r1g0179	179	0.291875	0.531123	-0.358024	5.84423	7.27697	0.0635746	0.0916113	amiD	N-acetylmuramoyl-L-alanine amidase AmiD
PVE_r1g0180	180	-0.276756	2.24386	-0.578919	6.37302	91.5739	1.00573e-19	1.05749e-18	kinB	Alginate biosynthesis sensor protein KinB
PVE_r1g0181	181	-0.180587	2.40807	-0.280709	6.85262	109.386	1.48725e-23	2.19402e-22	algB	Alginate biosynthesis transcriptional regulatory protein AlgB
PVE_r1g0182	182	1.08449	9.84951	-1.41497	10.6246	681.65	1.99959e-147	1.36872e-143		hypothetical protein
PVE_r1g0183	183	0.459421	8.33376	-1.03859	9.41897	557.472	1.66844e-120	1.90341e-117		hypothetical membrane protein
PVE_r1g0184	184	0.67966	8.54265	-1.13876	10.4908	428.756	1.30583e-92	7.44865e-90		Uncharacterized protein PA5481
PVE_r1g0185	185	-1.1838	-3.2617	1.44089	9.65615	139.608	4.59235e-30	1.13482e-28	gltP	Proton glutamate symport protein
PVE_r1g0186	186	-1.08293	-1.32107	1.46434	5.53558	21.6745	7.62349e-05	0.000185111		membrane protein
PVE_r1g0187	187	0.534316	0.899914	-0.624074	5.11401	16.1644	0.00104928	0.00217711		hypothetical protein
PVE_r1g0188	188	0.672091	0.84003	-0.515923	6.3456	19.0399	0.00026825	0.000603806		ABC transporter permease
PVE_r1g0189	189	0.766102	1.26156	-0.814648	4.24919	23.409	3.31839e-05	8.49452e-05		iron ABC transporter ATP-binding protein
PVE_r1g0190	190	0.474632	1.00594	-0.315314	6.22055	37.3809	3.82192e-08	1.3769e-07		ABC transporter permease
PVE_r1g0191	191	-0.0857795	0.83472	-0.298762	5.07758	19.3431	0.000232176	0.000527288		membrane protein
PVE_r1g0192	192	0.616963	1.8622	-1.05647	5.78744	85.1754	2.37958e-18	2.24356e-17		peptidase M16
PVE_r1g0193	193	0.701949	2.47992	-1.16291	6.58594	99.7699	1.74172e-21	2.18353e-20	yjbB	Uncharacterized protein YjbB
PVE_r1g0194	194	-0.451052	-0.00689773	0.329905	6.45896	3.86888	0.275975	0.332652		UPF0053 protein HI_0056
PVE_r1g0195	195	-0.659086	-0.909029	0.713948	4.71288	11.597	0.00889923	0.0155663	citN	Citrate transporter
PVE_r1g0196	196	-0.788741	-0.0745347	0.524272	5.71151	13.8694	0.00308845	0.00589035		hypothetical protein
PVE_r1g0197	197	-0.800371	0.656791	0.353111	5.3405	19.5725	0.00020813	0.000476472		hypothetical secreted protein
PVE_r1g0198	198	-0.00367627	-0.642727	0.419085	6.11153	9.88874	0.0195359	0.0318617		hypothetical secreted protein
PVE_r1g0199	199	3.9496	0.0426086	-2.4137	4.0503	278.402	4.69379e-60	6.06941e-58		hypothetical protein
PVE_r1g0200	200	3.98514	-0.863402	-1.78487	8.09691	165.715	1.07049e-35	3.89759e-34		hypothetical protein
PVE_r1g0201	201	2.41985	-0.747183	-1.59711	8.49114	91.4888	1.04895e-19	1.0962e-18	cat1	Succinyl-CoA:coenzyme A transferase
PVE_r1g0202	202	-1.72257	-1.64265	1.67675	6.2957	105.566	9.87314e-23	1.36253e-21	pntB	NAD(P) transhydrogenase subunit beta
PVE_r1g0203	203	-1.52334	-1.54072	1.66578	4.31798	48.9293	1.35047e-10	6.34889e-10		NAD(P) transhydrogenase
PVE_r1g0204	204	-1.41039	-1.22214	1.56406	6.42246	40.3318	9.06179e-09	3.54648e-08	pntAA	NAD(P) transhydrogenase subunit alpha part 1
PVE_r1g0205	205	0.765565	1.05617	-0.443709	6.10602	24.1873	2.28288e-05	5.97107e-05		LysR family transcriptional regulator
PVE_r1g0206	206	0.152137	1.12643	3.4127	9.16979	83.4451	5.59599e-18	5.08018e-17	gcdh	Glutaryl-CoA dehydrogenase, mitochondrial
PVE_r1g0207	207	-0.0748723	0.882713	2.7578	6.51794	65.4583	4.00242e-14	2.66763e-13	Sugct	Succinate--hydroxymethylglutarate CoA-transferase
PVE_r1g0209	209	-0.0123876	-0.330557	0.34702	5.2391	2.68883	0.44213	0.498826	pctA	Methyl-accepting chemotaxis protein PctA
PVE_r1g0210	210	-0.305531	0.107527	0.400863	1.00481	1.19197	0.75493	0.784738		polyketide cyclase
PVE_r1g0211	211	-0.69664	-0.0221418	0.901731	3.03263	9.34482	0.0250408	0.0397155		peptide transporter
PVE_r1g0212	212	-0.982145	-0.861398	2.08692	3.04931	15.7719	0.00126286	0.00258423		P-aminobenzoate N-oxygenase AurF
PVE_r1g0213	213	-0.178434	-0.244677	1.38306	1.52255	10.1856	0.0170529	0.0281745		hypothetical protein
PVE_r1g0214	214	0.152291	0.0732175	0.122325	5.79	3.38127	0.33649	0.394262		GntR family transcriptional regulator
PVE_r1g0215	215	-0.343464	-0.16013	0.126442	3.27763	0.766244	0.857523	0.876212		taurine dioxygenase
PVE_r1g0216	216	-0.944602	0.0143618	0.293512	2.99663	5.83452	0.119945	0.160054		nitrate ABC transporter substrate-binding protein
PVE_r1g0217	217	-1.42759	0.179208	0.861329	2.38347	13.2789	0.00407061	0.00758422	tauB	Taurine import ATP-binding protein TauB
PVE_r1g0218	218	-1.20048	0.177501	0.620312	1.41351	12.6087	0.00556402	0.0101373		ABC transporter permease
PVE_r1g0219	219	-1.09412	-2.25681	1.97707	8.86871	79.2275	4.49494e-17	3.76596e-16		hypothetical protein
PVE_r1g0220	220	-0.783564	-1.82849	0.856567	6.01342	95.0653	1.78764e-20	2.0394e-19		hypothetical protein
PVE_r1g0221	221	-0.498815	-0.703133	0.0385823	6.04012	32.0856	5.02061e-07	1.60739e-06		RND transporter
PVE_r1g0222	222	-0.814197	-0.649561	0.180563	3.64209	21.1268	9.90826e-05	0.000236891		multidrug transporter
PVE_r1g0223	223	-1.18916	-1.06982	0.575979	5.28861	43.3708	2.05296e-09	8.67437e-09		peptidase M50
PVE_r1g0224	224	0.862315	1.50849	-1.71328	4.12996	27.7164	4.16546e-06	1.197e-05		hypothetical protein
PVE_r1g0225	225	-1.06219	-0.943949	0.40659	5.11427	44.1296	1.4165e-09	6.07133e-09		acetyltransferase
PVE_r1g0226	226	0.921186	1.74845	-1.78592	5.1618	24.1699	2.30204e-05	6.00972e-05		tail protein
PVE_r1g0227	227	-0.274766	-0.189203	0.245768	5.30185	1.60755	0.65768	0.697291		membrane protein
PVE_r1g0228	228	-0.839643	-0.465621	-0.0383771	7.28746	27.5162	4.58849e-06	1.3065e-05		sulfotransferase
PVE_r1g0229	229	-1.13064	-0.901021	0.0271318	7.04039	41.746	4.54237e-09	1.83979e-08		glycosyl hydrolase
PVE_r1g0230	230	-1.3724	-0.648928	0.311234	9.41326	52.8107	2.01187e-11	1.03155e-10		glycosyl hydrolase
PVE_r1g0231	231	-1.24361	-0.851349	0.311423	7.73766	44.7796	1.03062e-09	4.48479e-09		transporter
PVE_r1g0232	232	-1.20879	-0.763393	-0.275778	3.15806	47.1773	3.18651e-10	1.44928e-09	cysC	Adenylyl-sulfate kinase
PVE_r1g0233	233	1.89398	2.38603	-1.9571	8.00247	89.0002	3.59151e-19	3.62594e-18		Conserved hypothetical protein
PVE_r1g0234	234	-0.153252	-0.337494	0.658646	3.57829	2.46387	0.481856	0.535526		hypothetical protein
PVE_r1g0235	235	1.98253	1.19636	-0.843392	5.80197	36.7399	5.22292e-08	1.86106e-07		MarR family transcriptional regulator
PVE_r1g0236	236	1.91009	1.19969	-1.14145	4.86502	27.9018	3.8086e-06	1.09953e-05		fusaric acid resistance protein
PVE_r1g0237	237	1.5465	0.560175	-0.577212	2.35764	18.0066	0.000438465	0.000962569		hypothetical membrane protein
PVE_r1g0238	238	1.52368	1.09004	-0.668388	3.46559	23.0223	3.99538e-05	0.000100917	aaeA	p-hydroxybenzoic acid efflux pump subunit AaeA
PVE_r1g0239	239	0.93751	0.932781	-0.0282403	4.91763	23.0611	3.92155e-05	9.93081e-05		RND transporter
PVE_r1g0240	240	2.26619	3.63901	-2.96238	6.84614	108.042	2.89534e-23	4.18114e-22		NADH:ubiquinone oxidoreductase subunit N
PVE_r1g0241	241	-0.460048	-0.491057	0.350794	7.3203	9.46479	0.0237089	0.037794		hypothetical protein
PVE_r1g0242	242	0.176759	0.613156	0.282309	8.07609	4.79818	0.187186	0.237407		membrane protein
PVE_r1g0243	243	0.122077	0.711875	0.185968	6.96103	4.07052	0.25395	0.309125	pgaB	Poly-beta-1,6-N-acetyl-D-glucosamine N-deacetylase
PVE_r1g0244	244	0.119305	0.746039	0.175164	6.00882	3.99342	0.262176	0.317771	pgaC	Poly-beta-1,6-N-acetyl-D-glucosamine synthase
PVE_r1g0245	245	0.0852366	1.31115	0.0112759	5.45226	8.47144	0.0372099	0.0568764		biofilm PGA synthesis protein PgaD
PVE_r1g0246	246	-1.64284	-0.856827	1.83519	3.61695	22.2337	5.8319e-05	0.000144125		ShlB family hemolysin secretion/activation protein
PVE_r1g0247	247	-0.317274	0.495119	-0.0838214	7.30599	9.86549	0.0197448	0.0321793		hypothetical protein
PVE_r1g0248	248	-0.0799437	-0.409774	-0.59441	5.20626	16.1747	0.00104418	0.00216719		hypothetical protein
PVE_r1g0251	251	-0.240082	-0.194723	0.380175	5.46551	1.74949	0.625988	0.668469		hypothetical protein
PVE_r1g0252	252	-1.07159	-0.863598	1.10848	5.14511	22.8493	4.3412e-05	0.000109128		hypothetical protein
PVE_r1g0253	253	-1.16914	-1.05643	0.894009	3.67353	40.0536	1.038e-08	4.02557e-08		hypothetical protein
PVE_r1g0254	254	-0.352681	-2.26057	1.05751	3.48868	92.343	6.87446e-20	7.30679e-19		hypothetical protein
PVE_r1g0255	255	-0.803371	-2.26458	1.22027	7.48591	128.345	1.22951e-27	2.50758e-26		hypothetical protein
PVE_r1g0256	256	-1.64897	-2.26995	1.94791	9.98944	71.1149	2.4632e-15	1.81492e-14		Putative lipoprotein NMB1126/NMB1164
PVE_r1g0257	257	-0.729748	-2.27176	1.35689	4.89578	85.3182	2.21748e-18	2.0965e-17		hypothetical protein
PVE_r1g0258	258	-1.37304	-1.99495	1.75779	6.13577	67.0895	1.79187e-14	1.2327e-13		Putative lipoprotein NMB1124/NMB1162
PVE_r1g0259	259	0.334823	1.45442	0.604589	5.43897	74.7849	4.02907e-16	3.13754e-15	yfbK	Uncharacterized protein YfbK
PVE_r1g0260	260	0.902964	1.56264	-0.367606	4.22262	61.5444	2.74932e-13	1.69084e-12		RNA polymerase sigma factor
PVE_r1g0261	261	0.859565	1.34628	-0.396834	2.55871	35.7956	8.27192e-08	2.87564e-07		hypothetical protein
PVE_r1g0262	262	0.0466082	1.09842	-0.32675	3.93306	34.2233	1.77736e-07	5.96372e-07		butanediol dehydrogenase
PVE_r1g0263	263	-0.649625	-0.269051	0.0980858	6.48751	17.3924	0.000586823	0.00126553		hypothetical protein
PVE_r1g0264	264	1.58947	3.25061	-1.85557	9.21336	113.509	1.92793e-24	3.09056e-23	davD	Glutarate-semialdehyde dehydrogenase DavD
PVE_r1g0265	265	1.13213	2.40442	-1.25797	7.74728	54.328	9.55118e-12	5.02134e-11	davT	5-aminovalerate aminotransferase DavT
PVE_r1g0266	266	0.45768	1.04965	-0.875509	5.26888	15.4068	0.00150007	0.00302622		hisitidine kinase
PVE_r1g0267	267	-1.57735	-0.363569	1.56117	5.16334	23.036	3.96903e-05	0.000100325		diguanylate cyclase
PVE_r1g0268	268	-0.00238041	-0.638525	0.373403	7.88168	10.6152	0.0139995	0.0235968		aminotransferase
PVE_r1g0269	269	0.321537	-0.0444839	-0.250643	7.4034	3.82001	0.281567	0.338186		diguanylate cyclase
PVE_r1g0270	270	0.122973	0.512665	-0.625386	4.61973	1.34151	0.719301	0.752501		hypothetical protein
PVE_r1g0271	271	-0.625715	-0.253205	0.130065	5.44255	3.95092	0.266813	0.322617	sbp	Sulfate-binding protein
PVE_r1g0272	272	-1.02953	-1.05674	0.595598	4.11643	19.6217	0.00020331	0.000466687	cysT	Probable sulfate transport system permease protein cysT
PVE_r1g0273	273	-1.45548	-1.20016	0.913134	3.81173	32.511	4.08391e-07	1.31922e-06	cysW	Sulfate transport system permease protein CysW
PVE_r1g0274	274	-1.32942	-0.83508	0.78319	4.86317	35.2187	1.09527e-07	3.75608e-07	cysA	Sulfate/thiosulfate import ATP-binding protein CysA
PVE_r1g0275	275	1.4978	3.26615	-1.30541	6.21223	92.8136	5.44662e-20	5.85276e-19		membrane protein
PVE_r1g0276	276	0.693525	0.940667	-0.556448	4.31264	23.3041	3.48979e-05	8.90996e-05		Crp/Fnr family transcriptional regulator
PVE_r1g0277	277	0.576052	1.10018	-0.518903	4.75975	25.2169	1.39095e-05	3.7396e-05		transcriptional regulator
PVE_r1g0278	278	0.683154	1.48029	-0.749479	2.63784	21.571	8.01106e-05	0.000193903		alpha/beta hydrolase
PVE_r1g0279	279	-1.05852	0.257814	1.11129	2.20621	10.8446	0.0125968	0.0213851		Fis family transcriptional regulator
PVE_r1g0280	280	-0.483818	-0.40022	-0.05199	7.44309	4.47495	0.214536	0.267565	metQ	Probable D-methionine-binding lipoprotein MetQ
PVE_r1g0281	281	0.285778	1.96493	-0.717747	4.68845	76.8815	1.43149e-16	1.15413e-15		RND transporter
PVE_r1g0282	282	0.432408	2.16008	-0.872209	3.76122	73.2727	8.49682e-16	6.45513e-15		RND transporter
PVE_r1g0283	283	0.359117	1.99586	-1.05421	4.73284	69.297	6.03636e-15	4.29511e-14		RND transporter
PVE_r1g0284	284	-0.00200595	1.4574	-0.657124	6.21997	38.7303	1.97972e-08	7.40906e-08		ACR family transporter
PVE_r1g0285	285	0.608397	0.738237	-0.513206	4.0699	10.6962	0.0134871	0.0227667		methyltransferase
PVE_r1g0286	286	0.292405	0.639079	-0.412963	2.03223	3.27729	0.350815	0.407948		hypothetical secreted protein
PVE_r1g0287	287	-0.898298	-0.217023	1.00712	1.53658	4.59262	0.204176	0.256296		metal ABC transporter permease
PVE_r1g0288	288	-0.553604	-0.399987	-0.269292	1.16007	8.31349	0.0399582	0.0605507	metN2	Methionine import ATP-binding protein MetN 2
PVE_r1g0289	289	-1.23968	-0.330783	0.446642	1.10135	16.0821	0.00109087	0.00225657		methionine ABC transporter substrate-binding protein
PVE_r1g0290	290	-0.663742	-0.038812	0.0509754	2.85047	7.57959	0.0555484	0.0810722	dmoA	Dimethyl-sulfide monooxygenase
PVE_r1g0291	291	-0.256451	-0.282475	-0.103734	0.987901	2.24413	0.523309	0.574507		acyl-CoA dehydrogenase
PVE_r1g0292	292	0.364482	0.499109	-0.242222	3.90844	2.59207	0.458882	0.514842		monooxygenase
PVE_r1g0293	293	-1.1107	-1.57765	1.27082	0.77435	17.6526	0.000518699	0.00112929		hypothetical protein
PVE_r1g0294	294	-0.36308	-0.839347	0.460013	6.56995	13.118	0.00438824	0.00812702	yecC	Uncharacterized amino-acid ABC transporter ATP-binding protein YecC
PVE_r1g0295	295	-0.344246	-0.511332	0.0271319	4.03991	11.9957	0.0073979	0.0131478	yecS	Inner membrane amino-acid ABC transporter permease protein YecS
PVE_r1g0296	296	-0.220973	-0.0761184	-0.0588033	8.05175	1.7782	0.619691	0.663193	fliY	Cystine-binding periplasmic protein
PVE_r1g0297	297	-0.0860128	0.588966	-0.0521451	6.30611	10.5753	0.0142586	0.0239671	dcyD	D-cysteine desulfhydrase
PVE_r1g0298	298	-0.0963646	-0.287518	0.209086	5.61022	1.65861	0.646175	0.686538	srpH	Serine acetyltransferase, plasmid
PVE_r1g0299	299	-0.464136	0.562632	0.179422	4.03152	10.5112	0.0146851	0.0246307	betT	High-affinity choline transport protein
PVE_r1g0300	300	0.101973	0.620516	-0.233829	2.51569	6.51373	0.0891227	0.123792		cysteine desulfhydrase
PVE_r1g0301	301	0.0833983	0.991758	0.084586	6.3133	42.0573	3.90144e-09	1.59435e-08	gpr	L-glyceraldehyde 3-phosphate reductase
PVE_r1g0302	302	-1.08189	0.08074	0.188851	2.97363	11.1651	0.010866	0.0186597	tauD	Alpha-ketoglutarate-dependent taurine dioxygenase
PVE_r1g0303	303	-1.08755	0.0356695	0.280619	2.55977	7.63366	0.0542218	0.079424	tauC	Taurine transport system permease protein TauC
PVE_r1g0304	304	-0.748157	-0.256352	0.493849	2.47555	2.28109	0.516153	0.567379	tauB	Taurine import ATP-binding protein TauB
PVE_r1g0305	305	-0.0870586	-0.0653017	-0.214001	4.71932	0.556041	0.906418	0.918087	tauA	Taurine-binding periplasmic protein
PVE_r1g0306	306	-0.726648	-1.06866	0.543702	8.38276	33.7011	2.29096e-07	7.61615e-07	gshA	Glutamate--cysteine ligase
PVE_r1g0307	307	-0.763334	-2.27857	1.05418	8.09247	87.46	7.69185e-19	7.5539e-18		thioesterase
PVE_r1g0308	308	-0.54253	-2.28516	1.11161	8.65381	104.493	1.67933e-22	2.27546e-21	yhgF	Protein YhgF
PVE_r1g0309	309	-0.644563	-0.907728	0.707786	8.14087	17.5634	0.000541121	0.00117363	ompR	Transcriptional regulatory protein OmpR
PVE_r1g0310	310	-0.916364	-1.25294	1.22613	7.71653	32.054	5.09817e-07	1.6307e-06		ATPase
PVE_r1g0311	311	0.892616	1.84176	-1.71987	5.61959	54.7586	7.73048e-12	4.11151e-11	rimK	Probable alpha-L-glutamate ligase
PVE_r1g0312	312	0.387563	1.57049	-1.06764	4.19044	47.6473	2.53121e-10	1.16361e-09		ribosomal protein S6 modification protein
PVE_r1g0313	313	0.848292	2.05549	-1.32291	6.3898	67.8946	1.20502e-14	8.39954e-14		diguanylate phosphodiesterase
PVE_r1g0314	314	0.317238	0.72166	-0.198382	6.23335	20.116	0.000160603	0.000374302		RNA-binding protein S4
PVE_r1g0315	315	0.579049	0.498656	-0.451589	6.6958	4.84104	0.183814	0.233694		phosphoesterase
PVE_r1g0316	316	0.146454	-0.38412	0.171098	7.20482	6.35006	0.0957672	0.131579	hslO	33 kDa chaperonin
PVE_r1g0317	317	-0.55113	-2.29368	1.04227	8.30592	86.4672	1.25659e-18	1.21146e-17	pckA	Phosphoenolpyruvate carboxykinase [ATP]
PVE_r1g0318	318	-0.100979	-0.609255	0.233219	4.16098	6.26277	0.0995028	0.135947		hypothetical protein
PVE_r1g0319	319	-1.07997	-1.60738	1.48682	6.56038	49.4828	1.02951e-10	4.88695e-10		hypothetical protein
PVE_r1g0320	320	-0.820889	-0.992134	0.503241	5.02373	44.845	9.98167e-10	4.34634e-09		ATP-dependent DNA helicase RecQ
PVE_r1g0321	321	-0.437895	-0.251663	0.495471	3.82261	2.20103	0.531746	0.582275		thioesterase
PVE_r1g0322	322	-0.832128	-0.312865	1.01668	6.12763	5.69139	0.127629	0.16947		hypothetical secreted protein
PVE_r1g0323	323	2.24579	5.65091	-2.38633	9.153	306.557	3.79e-66	7.20626e-64	ydeP	Protein YdeP
PVE_r1g0324	324	1.90349	4.76846	-1.60778	9.03066	82.9973	6.98202e-18	6.23102e-17		iron ABC transporter substrate-binding protein
PVE_r1g0325	325	-0.18101	-0.322328	0.702806	4.20056	6.1773	0.103296	0.140373		LysR family transcriptional regulator
PVE_r1g0326	326	-0.236927	3.28515	-0.62019	10.3691	130.084	5.18645e-28	1.09911e-26		peptidoglycan-binding protein LysM
PVE_r1g0327	327	0.234574	0.948912	-0.143987	4.40022	35.1214	1.14837e-07	3.9244e-07		haloacid dehalogenase
PVE_r1g0328	328	0.151403	1.15796	-0.158631	6.556	53.4946	1.43813e-11	7.42943e-11	nudE	ADP compounds hydrolase NudE
PVE_r1g0329	329	0.269695	1.33484	-0.401257	5.10594	49.6728	9.37944e-11	4.46469e-10		3'-5'-bisphosphate nucleotidase
PVE_r1g0330	330	-0.0416533	-0.220457	0.0304306	5.96656	1.77687	0.619981	0.663368		thioesterase
PVE_r1g0331	331	-0.217842	-0.531391	0.481889	4.75273	6.14734	0.104658	0.142055	dctD	C4-dicarboxylate transport transcriptional regulatory protein DctD
PVE_r1g0332	332	-0.635294	-0.618216	0.529195	4.64221	15.4225	0.001489	0.00300655		ATPase
PVE_r1g0333	333	-0.738543	-0.799314	0.602184	5.51376	23.8461	2.68979e-05	6.98203e-05	rmlD	dTDP-4-dehydrorhamnose reductase
PVE_r1g0334	334	-0.455863	-0.285075	0.296759	6.89588	5.25231	0.154227	0.200777	rmlC	dTDP-4-dehydrorhamnose 3,5-epimerase
PVE_r1g0335	335	-0.349623	-0.28864	0.312245	7.25115	2.61468	0.454922	0.511236	rmlA	Glucose-1-phosphate thymidylyltransferase
PVE_r1g0336	336	-0.360147	-0.356883	0.435391	7.57249	3.2212	0.358762	0.416366	rfbB1	dTDP-glucose 4,6-dehydratase
PVE_r1g0337	337	0.251995	-0.0245165	-0.0101119	7.12616	1.93435	0.586145	0.632035		hypothetical protein
PVE_r1g0338	338	-0.362707	0.116751	0.838002	6.09047	11.5828	0.00895779	0.0156458	aguA	Agmatine deiminase
PVE_r1g0339	339	-1.66494	1.1473	-0.138645	7.96196	65.4243	4.06994e-14	2.71e-13		Conserved hypothetical protein
PVE_r1g0340	340	-0.747527	-0.709913	0.451979	10.102	14.7624	0.00203134	0.00400014	oprD	Porin D
PVE_r1g0342	342	-0.590773	-2.29651	0.949236	6.46051	104.255	1.88944e-22	2.54591e-21		hypothetical membrane protein
PVE_r1g0343	343	-1.53444	-1.25712	1.27766	6.4069	54.4383	9.04778e-12	4.76767e-11		peptidase M48
PVE_r1g0344	344	-1.32739	-1.97083	1.36947	3.91548	69.1654	6.44115e-15	4.56888e-14		hypothetical protein
PVE_r1g0345	345	-0.541548	-2.29652	0.418258	4.18037	74.5761	4.46638e-16	3.45841e-15		nucleotide cyclase
PVE_r1g0346	346	0.254192	0.619482	-0.111681	2.98558	7.27657	0.0635859	0.0916113		NADPH:quinone oxidoreductase
PVE_r1g0347	347	0.264365	0.630975	-0.405672	1.9376	2.87294	0.411632	0.468589		alpha/beta hydrolase
PVE_r1g0348	348	-0.824438	-0.148317	0.8566	1.76858	6.35579	0.0955266	0.131327		AraC family transcriptional regulator
PVE_r1g0349	349	-0.585298	0.161994	0.587808	3.33567	7.5831	0.0554612	0.081014	OPR1	12-oxophytodienoate reductase 1
PVE_r1g0350	350	-0.598404	0.0442783	0.496775	3.61283	5.42168	0.143399	0.187824		TetR family transcriptional regulator
PVE_r1g0351	351	-0.601041	-0.15437	0.704054	3.25765	5.42174	0.143395	0.187824		hypothetical protein
PVE_r1g0353	353	-0.0127276	-0.0386134	-0.0801141	5.13391	0.280129	0.963721	0.96768		hypothetical protein
PVE_r1g0354	354	0.422315	0.610838	-0.181178	8.85706	10.4708	0.0149605	0.0250501		hypothetical protein
PVE_r1g0355	355	-0.515821	-1.12361	0.32153	9.08295	40.9729	6.62624e-09	2.62937e-08		hemolysin secretion protein D
PVE_r1g0356	356	-0.29806	-1.11733	0.302227	9.14317	36.5426	5.74961e-08	2.03496e-07		ABC transporter
PVE_r1g0357	357	-0.0585134	-1.32782	0.19356	10.9607	44.1557	1.39849e-09	6.00543e-09		channel protein TolC
PVE_r1g0358	358	-0.700441	-1.23883	1.42965	2.51916	10.6964	0.0134862	0.0227667		transposase
PVE_r1g0359	359	-0.0761777	-0.451768	0.12905	12.1477	4.21311	0.239353	0.293509		hypothetical protein
PVE_r1g0360	360	-0.490651	-0.799169	1.12676	8.21797	9.7664	0.0206599	0.0335111		hypothetical protein
PVE_r1g0361	361	0.264486	0.505309	-0.0826887	6.28585	9.5579	0.0227233	0.0364345		tryptophan synthase subunit beta
PVE_r1g0362	362	-0.207263	-0.608578	0.215801	6.95105	11.0908	0.0112446	0.019252		DeoR family transcriptional regulator
PVE_r1g0363	363	-0.385038	-1.06445	0.482215	5.00408	29.7925	1.52597e-06	4.62415e-06		hypothetical protein
PVE_r1g0364	364	0.909439	0.0961853	-0.554064	5.51663	19.7107	0.000194865	0.000448354		cell division protein FtsQ
PVE_r1g0365	365	-1.65911	-1.66179	1.58268	3.77344	100.217	1.3958e-21	1.76604e-20		SAM-dependent methyltransferase
PVE_r1g0366	366	-1.30381	-1.6128	0.983931	3.59117	73.5946	7.24921e-16	5.53186e-15	nocM	Nopaline transport system permease protein NocM
PVE_r1g0367	367	-1.06559	-1.6601	0.853129	4.84256	88.1031	5.59671e-19	5.5521e-18		ABC transporter permease
PVE_r1g0368	368	-0.424916	-0.521439	-0.269538	10.1937	15.533	0.00141345	0.0028667		amino acid ABC transporter
PVE_r1g0369	369	-0.357051	-0.591805	-0.237051	7.91695	17.6162	0.000527751	0.00114643	aotP	Arginine/ornithine transport ATP-binding protein AotP
PVE_r1g0370	370	0.137001	3.36485	-0.95753	7.61499	84.7866	2.88373e-18	2.68194e-17	gabP	GABA permease
PVE_r1g0371	371	-0.201005	-0.473515	0.237312	5.34082	5.08037	0.166006	0.214156		hypothetical protein
PVE_r1g0372	372	0.925412	1.58418	-1.42799	4.67567	33.692	2.30108e-07	7.64606e-07		alpha/beta hydrolase
PVE_r1g0373	373	0.480229	0.729769	-0.486045	5.09102	9.74187	0.0208927	0.0338327		hypothetical protein
PVE_r1g0374	374	0.366914	0.825541	0.070723	5.7789	33.4891	2.53952e-07	8.39339e-07		hypothetical protein
PVE_r1g0375	375	-0.334498	-0.818786	0.914497	4.40909	8.19639	0.0421226	0.063383		arsenic resistance protein
PVE_r1g0376	376	-0.96833	-1.16906	1.2958	4.35856	13.8006	0.00318955	0.00606457		membrane protein
PVE_r1g0377	377	-0.757841	-1.02816	0.52336	5.64348	25.7379	1.08219e-05	2.95059e-05		Probable Fe(2+)-trafficking protein
PVE_r1g0378	378	-0.56352	-0.616453	0.582913	5.57559	9.6286	0.0220019	0.0354527	mutY	A/G-specific adenine glycosylase
PVE_r1g0379	379	-0.113735	-0.45711	0.382424	7.08093	3.62915	0.304394	0.361858		cell envelope biogenesis protein AsmA
PVE_r1g0380	380	-1.08985	-0.524461	1.43508	5.18442	10.4952	0.0147936	0.0247888		MFS transporter
PVE_r1g0381	381	-1.42371	-2.29863	1.25812	6.11127	135.773	3.0821e-29	7.22498e-28	hisB	Imidazoleglycerol-phosphate dehydratase
PVE_r1g0382	382	-1.39213	-2.30042	2.11756	2.25962	45.6095	6.86611e-10	3.05384e-09	hisH	Imidazole glycerol phosphate synthase subunit HisH
PVE_r1g0383	383	-0.784632	-2.3062	1.24312	5.19497	64.5746	6.18512e-14	4.04753e-13		1-(5-phosphoribosyl)-5-[(5- phosphoribosylamino)methylideneamino] imidazole-4-carboxamide isomerase
PVE_r1g0384	384	-0.587296	-2.30744	0.880164	6.51221	136.563	2.08202e-29	4.93129e-28	hisA	1-(5-phosphoribosyl)-5-[(5- phosphoribosylamino)methylideneamino] imidazole-4-carboxamide isomerase
PVE_r1g0385	385	-1.23541	-1.99368	1.57999	5.41227	115.272	8.04351e-25	1.32351e-23	hisF	Imidazole glycerol phosphate synthase subunit HisF
PVE_r1g0386	386	-0.842238	-1.61744	0.96576	4.75525	63.698	9.52403e-14	6.12707e-13		polysaccharide deacetylase
PVE_r1g0387	387	-0.569438	-1.18352	1.00864	5.6797	27.5708	4.46909e-06	1.27569e-05		amino acid ABC transporter substrate-binding protein
PVE_r1g0388	388	-0.237913	-0.488167	0.107342	7.16576	10.1653	0.0172122	0.0284171	ctpA	Carboxy-terminal-processing protease
PVE_r1g0389	389	0.23118	-0.423553	-0.189427	7.75663	7.02369	0.0711466	0.101247		peptidase M23
PVE_r1g0390	390	-0.727763	-0.439093	0.931946	7.52093	12.1982	0.006734	0.012076	gpmI	2,3-bisphosphoglycerate-independent phosphoglycerate mutase
PVE_r1g0391	391	-1.58228	-2.30765	2.02927	1.24412	41.189	5.96252e-09	2.38118e-08		sulfurtransferase
PVE_r1g0392	392	-0.677489	-1.93035	0.766907	7.24574	53.745	1.27176e-11	6.59987e-11		glutaredoxin
PVE_r1g0393	393	-0.856112	-1.5947	1.07492	7.42487	45.8874	5.99291e-10	2.67939e-09	secB	Protein-export protein SecB
PVE_r1g0394	394	-0.874067	-0.959465	0.710576	3.48534	14.9035	0.00190103	0.00375977	trmL	tRNA (cytidine(34)-2'-O)-methyltransferase
PVE_r1g0395	395	-0.770749	-0.45691	1.07196	5.14826	15.6149	0.00135993	0.0027647		hypothetical protein
PVE_r1g0396	396	-1.07517	1.39637	0.300541	5.35188	32.4586	4.18916e-07	1.35131e-06	glnG	Nitrogen regulation protein NR(I)
PVE_r1g0397	397	-1.05219	0.998876	0.516032	6.30344	18.5252	0.000342698	0.000761612	ntrB	Nitrogen regulation protein NtrB
PVE_r1g0398	398	-1.33282	-1.74502	1.99131	2.21585	28.5443	2.79167e-06	8.21184e-06		chorismate mutase
PVE_r1g0399	399	-1.01535	-1.75372	1.80881	9.53551	40.0868	1.02132e-08	3.96536e-08	glnA	Glutamine synthetase
PVE_r1g0400	400	-0.828949	-2.3098	1.2615	4.46161	87.4188	7.85019e-19	7.69836e-18	thiI	tRNA sulfurtransferase
PVE_r1g0402	402	-0.849713	-2.31413	1.16693	9.01738	114.16	1.39601e-24	2.25369e-23	typA	GTP-binding protein TypA/BipA
PVE_r1g0403	403	1.10205	-2.31459	0.0200465	4.76112	82.1438	1.06446e-17	9.29368e-17		Fe-S-oxidoreductase
PVE_r1g0404	404	0.0465054	2.6011	-0.519734	7.75395	107.977	2.98971e-23	4.30833e-22	glgP	Glycogen phosphorylase
PVE_r1g0405	405	-0.760885	-0.334216	0.343494	5.47359	11.6558	0.0086603	0.0151844		membrane protein
PVE_r1g0406	406	-0.558432	-0.478767	0.399505	4.0508	10.4016	0.0154433	0.0257702		membrane protein
PVE_r1g0407	407	-0.378542	-0.416472	0.317252	8.675	4.92742	0.17719	0.226449	fbp	Fructose-1,6-bisphosphatase class 1
PVE_r1g0408	408	-0.757836	1.00069	0.550351	7.93033	26.7321	6.70009e-06	1.86204e-05		hypothetical secreted protein
PVE_r1g0409	409	-0.818768	1.1701	0.427204	7.4291	40.3196	9.11612e-09	3.56367e-08		lipocalin
PVE_r1g0410	410	0.485867	2.2073	1.47241	6.03376	238.001	2.57485e-51	2.09819e-49		N-formimino-L-glutamate deiminase
PVE_r1g0411	411	-0.128162	-0.897726	1.27322	5.56774	31.9665	5.31919e-07	1.69981e-06	hutC	Histidine utilization repressor
PVE_r1g0412	412	-0.703888	-1.25907	1.35238	3.1274	8.06011	0.0447856	0.0669485		Uncharacterized 21.2 kDa protein in hutC 3'region
PVE_r1g0413	413	-0.932694	3.50007	0.97628	7.67302	318.646	9.15734e-69	2.022e-66	hutU	Urocanate hydratase
PVE_r1g0414	414	-0.348906	3.34412	-0.184087	5.58711	174.167	1.60293e-37	6.69027e-36		sulfonate ABC transporter substrate-binding protein
PVE_r1g0415	415	0.0114224	2.75804	-1.13091	6.82798	71.1346	2.43936e-15	1.79929e-14		histidine ABC transporter substrate-binding protein
PVE_r1g0416	416	0.309665	2.3832	-1.31564	3.30907	54.27	9.82718e-12	5.15851e-11	opuAB	Glycine betaine transport system permease protein OpuAB
PVE_r1g0417	417	0.115685	2.37527	-1.41134	4.9282	46.0112	5.64047e-10	2.52677e-09	opuAA	Glycine betaine transport ATP-binding protein OpuAA
PVE_r1g0418	418	-0.367402	2.07187	-0.857418	4.34634	36.7158	5.28462e-08	1.88108e-07	hutH	Histidine ammonia-lyase
PVE_r1g0419	419	-0.311159	1.98769	-1.01036	5.17901	40.5853	8.00687e-09	3.14725e-08	hutH	Histidine ammonia-lyase
PVE_r1g0420	420	-0.431451	1.47342	-0.743797	4.30417	29.6891	1.6043e-06	4.84832e-06	hutI	Imidazolonepropionase
PVE_r1g0421	421	-0.25219	1.89091	-0.908395	5.05334	37.2089	4.1562e-08	1.49339e-07		N-formylglutamate amidohydrolase
PVE_r1g0422	422	0.552811	1.51965	-0.718487	6.21014	54.1722	1.03106e-11	5.39161e-11		hypothetical protein
PVE_r1g0423	423	0.464518	0.375708	-0.503373	8.23765	4.07948	0.253008	0.308322	pip	Proline iminopeptidase
PVE_r1g0424	424	0.33903	0.2897	-0.387899	6.77961	2.67207	0.444994	0.501561	dtd	D-aminoacyl-tRNA deacylase
PVE_r1g0425	425	-0.199968	-0.240101	0.111628	9.35642	1.51538	0.678726	0.716736	opgG	Glucans biosynthesis protein G
PVE_r1g0426	426	-0.848946	-0.420738	0.547987	7.56342	12.5234	0.00578935	0.010517	opgH	Glucans biosynthesis glucosyltransferase H
PVE_r1g0427	427	-1.44889	-1.1324	1.90081	2.74646	26.4773	7.57641e-06	2.09453e-05		amino acid ABC transporter substrate-binding protein
PVE_r1g0428	428	-1.16975	-2.32005	1.40053	10.6725	103.827	2.33578e-22	3.14114e-21		amino acid ABC transporter substrate-binding protein
PVE_r1g0429	429	-0.529322	-2.32586	0.903179	5.32021	129.549	6.76509e-28	1.42046e-26		ABC transporter permease
PVE_r1g0430	430	-0.526205	-2.32678	0.879082	5.53582	75.3209	3.09266e-16	2.43605e-15	glnQ	Glutamine transport ATP-binding protein GlnQ
PVE_r1g0431	431	0.286094	0.456594	-0.292706	2.86737	3.07343	0.380441	0.438256		methyl-accepting chemotaxis protein
PVE_r1g0432	432	0.251039	0.65544	-0.191302	6.45822	3.90607	0.271787	0.328051	mcpS	Methyl-accepting chemotaxis protein McpS
PVE_r1g0433	433	-0.359753	-1.20065	0.530556	4.24339	24.1833	2.28732e-05	5.97812e-05		16S rRNA methyltransferase
PVE_r1g0434	434	-0.472383	-0.476127	0.439901	6.35777	8.30015	0.0401991	0.0608633	tatC	Sec-independent protein translocase protein TatC
PVE_r1g0435	435	-0.433269	0.183962	0.202357	5.34299	5.77576	0.123045	0.16386		Conserved hypothetical protein
PVE_r1g0436	436	-0.165226	0.412932	0.10009	6.69385	7.36582	0.0611082	0.088526		hypothetical protein
PVE_r1g0437	437	-0.0532719	0.421764	-0.141457	6.97855	4.56216	0.206812	0.259178	hisE	Phosphoribosyl-ATP pyrophosphatase
PVE_r1g0438	438	-0.0303477	0.263874	-0.047963	6.68079	2.5295	0.469983	0.525315	hisI1	Phosphoribosyl-AMP cyclohydrolase 1
PVE_r1g0439	439	-0.734988	-0.268464	0.429561	6.57919	9.9941	0.0186164	0.0305	ubiB	Probable protein kinase UbiB
PVE_r1g0440	440	-0.17102	-0.204633	0.144186	5.35454	1.17796	0.758295	0.787468		sterol-binding protein
PVE_r1g0441	441	0.0572379	0.207593	0.0939584	7.34886	3.39975	0.333999	0.392081	ubiE	Ubiquinone/menaquinone biosynthesis C-methyltransferase UbiE
PVE_r1g0442	442	0.0833436	0.813961	0.1243	7.61525	28.9134	2.33521e-06	6.93471e-06		polyhydroxyalkanoic acid system protein
PVE_r1g0443	443	0.623468	3.13424	-0.88852	10.3376	111.021	6.61574e-24	1.01082e-22		poly(3-hydroxyalkanoate) granule-associated protein PhaI
PVE_r1g0444	444	1.43101	2.69706	-1.712	11.0964	92.7908	5.50847e-20	5.90995e-19		poly(3-hydroxyalkanoate) granule-associated protein PhaF
PVE_r1g0445	445	0.318377	0.144452	-0.575049	3.5295	3.05065	0.383882	0.441775		TetR family transcriptional regulator
PVE_r1g0446	446	0.84834	1.20283	-1.35767	6.82764	23.1388	3.77808e-05	9.58878e-05	phaC	Poly(3-hydroxyalkanoate) polymerase 2
PVE_r1g0447	447	0.682807	1.11637	-1.15275	4.93481	24.2378	2.22806e-05	5.83439e-05	phaB	Poly(3-hydroxyalkanoate) depolymerase
PVE_r1g0448	448	0.362637	1.35127	-1.06862	8.17031	28.393	3.00367e-06	8.8052e-06	phaA	Poly(3-hydroxyalkanoate) polymerase 1
PVE_r1g0449	449	-0.287851	-0.631865	0.467759	6.26345	5.24198	0.154912	0.201477		1-(5-phosphoribosyl)-5-[(5- phosphoribosylamino)methylideneamino] imidazole-4-carboxamide isomerase
PVE_r1g0450	450	-0.613152	-0.163784	0.483331	8.76342	2.56855	0.463029	0.518474	hslU	ATP-dependent protease ATPase subunit HslU
PVE_r1g0451	451	-0.554814	0.213052	0.523231	7.10531	4.92834	0.177121	0.226403	hslV	ATP-dependent protease subunit HslV
PVE_r1g0452	452	-0.607224	-1.45607	0.876722	6.57954	41.5915	4.89835e-09	1.97813e-08		cell division protein
PVE_r1g0453	453	-0.385302	-1.50547	0.723784	7.54544	43.1387	2.29965e-09	9.64528e-09	argS	Arginine--tRNA ligase
PVE_r1g0454	454	-0.405564	-1.42148	0.711997	4.94225	44.8548	9.93387e-10	4.32828e-09	priA	Primosomal protein N'
PVE_r1g0456	456	0.23897	-2.33211	0.626995	9.56628	57.8744	1.672e-12	9.54534e-12		Conserved hypothetical protein
PVE_r1g0457	457	-0.31193	-2.33245	0.814463	6.81014	84.8104	2.85003e-18	2.65421e-17	maeB	NADP-dependent malic enzyme
PVE_r1g0458	458	-0.599129	-1.77518	0.942536	7.40243	64.6757	5.88465e-14	3.86198e-13	mrcA	Penicillin-binding protein 1A
PVE_r1g0459	459	0.916188	2.1491	-1.39796	7.39285	67.1171	1.76761e-14	1.21723e-13		pilus assembly protein
PVE_r1g0460	460	0.00687334	0.805336	-0.859943	4.8043	13.4683	0.00372586	0.00699301		fimbriae biosynthesis protein
PVE_r1g0461	461	0.0406536	0.314353	-0.592503	3.18689	2.38958	0.495577	0.548283		hypothetical protein
PVE_r1g0462	462	-0.677998	-1.08217	0.615532	4.6298	31.8591	5.60374e-07	1.7874e-06	pilQ	Fimbrial assembly protein PilQ
PVE_r1g0463	463	-0.292128	-0.0574335	0.382524	6.20562	2.93724	0.401402	0.458698	aroK	Shikimate kinase
PVE_r1g0464	464	-0.310106	-0.683297	0.411259	7.92358	10.7571	0.0131148	0.022204	aroB	3-dehydroquinate synthase
PVE_r1g0465	465	-0.295219	-0.393724	0.367587	7.54635	3.86271	0.276675	0.333306		cell division protein
PVE_r1g0466	466	-0.406744	-2.33742	0.710274	9.21779	111.503	5.20974e-24	8.04982e-23	gltB	Glutamate synthase [NADPH] large chain
PVE_r1g0467	467	-1.37066	-1.65233	1.78982	7.15467	59.2442	8.52497e-13	5.00888e-12	gltD	Glutamate synthase [NADPH] small chain
PVE_r1g0468	468	0.0680402	-0.813907	0.318449	6.78498	21.3403	8.94628e-05	0.000215019	hemE	Uroporphyrinogen decarboxylase
PVE_r1g0469	469	-1.00636	-1.35122	1.35921	1.30796	14.3521	0.00246304	0.00478284		hypothetical protein
PVE_r1g0470	470	-0.7152	-1.07122	2.38741	4.9855	17.127	0.000665496	0.00142532	ynfM	Inner membrane transport protein YnfM
PVE_r1g0471	471	-0.458829	-0.590837	0.733568	2.3165	3.03786	0.385824	0.443657	ynfL	Uncharacterized HTH-type transcriptional regulator YnfL
PVE_r1g0472	472	-1.06277	0.351396	0.356252	5.35787	26.3199	8.17395e-06	2.25699e-05		hypothetical protein
PVE_r1g0473	473	-0.738697	0.609918	-0.242786	5.87201	19.0781	0.000263423	0.000593526	fabF	3-oxoacyl-[acyl-carrier-protein] synthase 2
PVE_r1g0474	474	-0.794615	0.384138	0.0171915	4.41857	18.2677	0.000387328	0.000854142	fabG	3-oxoacyl-[acyl-carrier-protein] reductase FabG
PVE_r1g0475	475	-0.77851	0.730654	-0.150865	4.15644	19.6104	0.000204408	0.000468891		3-hydroxylacyl-ACP dehydratase
PVE_r1g0476	476	-1.03578	0.640347	0.0177051	4.86632	21.7073	7.50497e-05	0.000182427		3-oxoacyl-ACP synthase
PVE_r1g0477	477	-1.43587	0.889675	0.360092	2.20948	32.439	4.22915e-07	1.36228e-06		hypothetical protein
PVE_r1g0478	478	-0.636837	1.69285	-0.543436	3.23461	43.4176	2.00648e-09	8.48846e-09		methyltransferase
PVE_r1g0479	479	-1.23257	1.33775	0.534772	5.10085	55.8368	4.5517e-12	2.49851e-11		FAD-dependent oxidoreductase
PVE_r1g0480	480	-1.38973	1.46003	0.722544	4.83654	65.9904	3.07959e-14	2.07683e-13		membrane protein
PVE_r1g0481	481	-1.63285	-1.45383	1.54214	2.87763	53.5008	1.43372e-11	7.41224e-11		membrane protein
PVE_r1g0482	482	-1.20507	-0.387637	1.09012	1.17152	9.89415	0.0194877	0.0318058		thioesterase
PVE_r1g0483	483	-1.32089	-1.52027	1.55347	3.90147	50.0453	7.81381e-11	3.74286e-10		histidine ammonia-lyase
PVE_r1g0484	484	-0.784535	-2.33975	0.879655	7.84669	64.142	7.65383e-14	4.98008e-13		glycosyl transferase
PVE_r1g0485	485	-1.3806	-1.45051	1.05673	2.31384	54.8177	7.50951e-12	4.00332e-11		glycosyl transferase
PVE_r1g0486	486	-1.51764	-1.87126	1.48706	4.05986	82.2801	9.95125e-18	8.71052e-17		AMP-binding protein
PVE_r1g0487	487	0.521867	-2.3409	1.10507	6.24414	23.7816	2.77452e-05	7.18018e-05		membrane protein
PVE_r1g0488	488	-0.905276	-1.13159	1.01239	3.56193	24.8307	1.67517e-05	4.45476e-05		acyl carrier protein
PVE_r1g0489	489	-0.662253	-1.0309	0.531847	3.06345	25.228	1.3835e-05	3.72398e-05		acyl carrier protein
PVE_r1g0490	490	-0.625484	-1.32564	0.61731	4.31088	36.0965	7.14459e-08	2.49387e-07		acyltransferase
PVE_r1g0491	491	-1.10546	-2.34159	1.37013	10.1404	104.508	1.6676e-22	2.26483e-21		3-oxoacyl-ACP synthase
PVE_r1g0492	492	0.151924	0.0532604	-0.33512	8.09481	1.77035	0.621409	0.66472		cobyric acid synthase
PVE_r1g0493	493	0.360495	1.91022	-0.354314	6.80881	36.0191	7.41918e-08	2.58576e-07		thioredoxin
PVE_r1g0494	494	0.547599	1.18482	-0.843858	7.43424	11.8437	0.00793837	0.01403		hypothetical protein
PVE_r1g0495	495	0.472847	0.94859	-0.424558	6.16731	14.9497	0.00186016	0.00368107		transcriptional regulator
PVE_r1g0496	496	0.555269	1.37706	-0.551897	5.12841	52.4346	2.41973e-11	1.23146e-10		UPF0061 protein PFLU_0444
PVE_r1g0497	497	-0.740478	-0.651085	0.751802	7.68075	14.3417	0.00247509	0.00480487		potassium transporter KefA
PVE_r1g0498	498	-0.539495	-0.393332	0.197091	4.91464	11.8552	0.0078959	0.0139694	nhaP2	K(+)/H(+) antiporter NhaP2
PVE_r1g0499	499	-1.51891	-2.34369	1.81501	10.3361	107.173	4.45273e-23	6.33658e-22		chemotaxis protein
PVE_r1g0500	500	-1.82252	-1.59125	2.03413	6.02337	67.9668	1.1629e-14	8.12248e-14		Conserved hypothetical protein
PVE_r1g0501	501	-0.32474	2.9136	-1.07566	7.19756	54.5893	8.4011e-12	4.45089e-11		acyl-CoA dehydrogenase
PVE_r1g0502	502	-1.7142	-1.16743	1.86557	3.32489	44.4023	1.23959e-09	5.37027e-09		ZapA
PVE_r1g0503	503	1.63295	0.248083	0.564118	8.17004	134.256	6.54381e-29	1.48812e-27	putA	Bifunctional protein PutA
PVE_r1g0504	504	-0.121417	-0.907773	1.23529	7.09322	15.4582	0.00146415	0.00296073	putP	Sodium/proline symporter
PVE_r1g0505	505	0.70453	1.28081	-0.820282	4.68514	22.1701	6.01259e-05	0.000148418		hypothetical protein
PVE_r1g0506	506	-0.200239	0.00236526	0.407132	4.5071	2.7428	0.433002	0.489658		hypothetical protein
PVE_r1g0507	507	-0.818173	-1.42362	0.846061	6.33794	42.2717	3.5132e-09	1.44345e-08		O-acetylhomoserine (thiol)-lyase
PVE_r1g0508	508	-0.641291	-1.57754	0.885863	4.98742	58.2898	1.36315e-12	7.87406e-12	rlmJ	Ribosomal RNA large subunit methyltransferase J
PVE_r1g0509	509	0.167714	2.03623	-0.673156	8.09304	54.5689	8.48539e-12	4.49207e-11	msrA	Peptide methionine sulfoxide reductase MsrA
PVE_r1g0510	510	0.286957	0.396663	-0.479636	8.15688	2.88918	0.409029	0.46609		diguanylate cyclase
PVE_r1g0511	511	-1.58407	-1.081	1.63964	8.89662	52.5226	2.31756e-11	1.18121e-10	aceF	Dihydrolipoyllysine-residue acetyltransferase component of pyruvate dehydrogenase complex
PVE_r1g0512	512	-1.17927	-1.34729	1.26411	11.4794	32.2383	4.66182e-07	1.49883e-06	aceE	Pyruvate dehydrogenase E1 component
PVE_r1g0513	513	-0.285118	-0.697394	0.196622	7.22844	16.1925	0.00103545	0.00215038	glnE	Glutamate-ammonia-ligase adenylyltransferase
PVE_r1g0514	514	-0.437697	-1.48121	0.616098	4.38434	35.7558	8.43348e-08	2.92883e-07	rfaF	ADP-heptose--LPS heptosyltransferase 2
PVE_r1g0515	515	-0.798247	-1.44289	0.776036	4.34214	45.14	8.64015e-10	3.79601e-09	rfaC	Lipopolysaccharide heptosyltransferase 1
PVE_r1g0516	516	-0.975309	-0.859955	0.644334	5.47148	25.9885	9.59052e-06	2.63326e-05	rfaG	Lipopolysaccharide core biosynthesis protein RfaG
PVE_r1g0517	517	-0.892109	-0.902178	0.522131	4.57401	31.266	7.47185e-07	2.35473e-06	rfaP	Lipopolysaccharide core heptose(I) kinase RfaP
PVE_r1g0518	518	-0.703636	-0.955058	0.00270792	4.9897	40.3408	9.02235e-09	3.53307e-08		heptose kinase WapP
PVE_r1g0519	519	-0.737415	-1.2048	0.329405	4.54093	44.1885	1.37624e-09	5.91995e-09		lipopolysaccharide kinase
PVE_r1g0520	520	-0.866746	-0.774271	0.228184	4.51355	19.7687	0.000189549	0.000436709		serine/threonine protein kinase
PVE_r1g0521	521	-0.166812	0.426889	0.112565	5.00339	6.4253	0.0926557	0.127998		hypothetical protein
PVE_r1g0522	522	-0.260614	-1.25443	0.96713	4.51016	34.3309	1.6868e-07	5.67097e-07		hypothetical protein
PVE_r1g0523	523	-0.539945	-1.82584	0.749522	8.32463	79.9548	3.13861e-17	2.65559e-16		carbamoyltransferase
PVE_r1g0524	524	-1.09255	-1.55498	1.25504	4.91108	36.4982	5.87549e-08	2.07629e-07		acetyltransferase
PVE_r1g0525	525	-1.45707	-1.70243	1.69132	4.92701	70.3641	3.56682e-15	2.58632e-14		GlcNAc-PI de-N-acetylase
PVE_r1g0526	526	-1.31852	-1.65723	1.28252	6.16817	77.5464	1.03093e-16	8.37095e-16		glycosyl transferase family 1
PVE_r1g0527	527	-1.11428	-1.32908	0.952907	4.31312	62.4962	1.72095e-13	1.07974e-12		glycosyl transferase
PVE_r1g0528	528	-0.363724	-1.11949	0.330069	5.99519	27.4926	4.64108e-06	1.32092e-05		polymerase
PVE_r1g0529	529	-0.503809	-1.65503	0.986735	7.36777	50.5844	5.99818e-11	2.92224e-10	msbA	Lipid A export ATP-binding/permease protein MsbA
PVE_r1g0530	530	-0.866681	-1.86186	1.43614	5.35554	44.4589	1.20572e-09	5.23013e-09	hldE	Bifunctional protein HldE
PVE_r1g0531	531	0.358995	1.10853	-0.81261	5.79057	29.4807	1.77462e-06	5.33946e-06		cation transport ATPase
PVE_r1g0532	532	0.0967809	0.267527	-0.183193	6.1173	1.17768	0.758362	0.787468		aldo/keto reductase
PVE_r1g0533	533	-0.0303855	-0.330361	0.275969	5.75449	3.06562	0.381618	0.439539		FAD-dependent oxidoreductase
PVE_r1g0534	534	-0.857309	-0.931107	1.15846	2.77505	13.9867	0.00292335	0.00559261		multidrug DMT transporter
PVE_r1g0535	535	-0.128594	0.386008	0.631256	2.18812	15.0511	0.00177349	0.00352893		LysR family transcriptional regulator
PVE_r1g0536	536	-0.924162	-0.800258	0.948662	4.11254	8.27269	0.0406998	0.0615125	waaA	3-deoxy-D-manno-octulosonic acid transferase
PVE_r1g0537	537	-0.0066824	-0.490792	-0.0869892	6.79064	10.0595	0.0180673	0.0296572		channel protein TolC
PVE_r1g0538	538	-0.45226	0.0349958	0.578425	4.19366	6.69736	0.0821957	0.115435	thiC	Phosphomethylpyrimidine synthase
PVE_r1g0539	539	-0.204787	-0.211832	0.463151	7.28747	1.80403	0.614059	0.658092		hypothetical protein
PVE_r1g0540	540	-1.23956	-0.924656	1.45042	1.90773	12.1169	0.00699323	0.0124951		nitrate reductase
PVE_r1g0541	541	0.496758	1.06551	-0.554565	7.56863	26.6472	6.98007e-06	1.93592e-05		ADP-ribose pyrophosphatase
PVE_r1g0542	542	0.589794	1.32628	-0.587485	7.16797	34.6645	1.43421e-07	4.85039e-07		hypothetical protein
PVE_r1g0543	543	-0.215139	0.140176	0.221838	6.50648	3.69504	0.296333	0.353565	cpdA	3',5'-cyclic adenosine monophosphate phosphodiesterase CpdA
PVE_r1g0544	544	-0.379332	-0.907618	0.529776	6.22282	21.3149	9.05531e-05	0.000217563		esterase
PVE_r1g0545	545	-0.539507	-1.10643	0.508258	7.12842	37.0962	4.39078e-08	1.57273e-07	parE	DNA topoisomerase 4 subunit B
PVE_r1g0546	546	-1.02809	-1.28153	0.676525	4.65798	54.7872	7.62279e-12	4.06054e-11		DNA topoisomerase IV subunit B
PVE_r1g0547	547	-0.90845	-1.05985	0.707655	7.54894	39.3042	1.49628e-08	5.68055e-08	parC	DNA topoisomerase 4 subunit A
PVE_r1g0548	548	-0.944285	-1.20797	1.07665	6.25165	14.1953	0.00265103	0.00511595		hypothetical protein
PVE_r1g0549	549	-0.214131	-0.952609	0.339888	7.52248	23.6847	2.90669e-05	7.49954e-05		histidine kinase
PVE_r1g0550	550	-0.484521	-1.24454	1.0443	6.06152	20.0199	0.000168142	0.000389486		phosphoserine phosphatase
PVE_r1g0551	551	-0.605438	-1.17551	0.685599	5.15266	22.9797	4.07778e-05	0.000102846	psd	Phosphatidylserine decarboxylase proenzyme
PVE_r1g0552	552	-0.0547276	-0.517659	0.354714	7.08178	6.31586	0.0972144	0.13338	rhdA	Thiosulfate sulfurtransferase
PVE_r1g0553	553	-0.0863881	0.149109	0.0488361	6.51812	1.48758	0.685141	0.722172		histidine kinase
PVE_r1g0554	554	-0.194124	-0.0919426	0.430277	7.4641	1.49055	0.684453	0.72167	motA	Motility protein A
PVE_r1g0555	555	-0.189097	-0.214505	0.157977	6.2565	0.628309	0.889922	0.904054		flagellar motor protein MotB
PVE_r1g0556	556	-0.375845	-1.13538	0.823279	5.00421	22.2402	5.81391e-05	0.000143772	rsgA	Putative ribosome biogenesis GTPase RsgA
PVE_r1g0557	557	-0.0995762	-0.175703	0.624195	7.38395	6.55898	0.0873654	0.121623	orn	Oligoribonuclease
PVE_r1g0558	558	0.100797	0.167328	0.0613014	5.77214	2.63812	0.450846	0.507572	queG	Epoxyqueuosine reductase
PVE_r1g0559	559	-1.13997	-1.77853	1.42761	3.68065	46.5188	4.39915e-10	1.98237e-09		UPF0126 membrane protein HI_1240
PVE_r1g0560	560	-0.32453	0.537079	0.274893	4.83146	17.5193	0.000552572	0.00119733		carbohydrate kinase
PVE_r1g0561	561	-0.355704	0.414982	0.298007	6.52329	11.1908	0.0107377	0.0184672	tsaE	tRNA threonylcarbamoyladenosine biosynthesis protein TsaE
PVE_r1g0562	562	-0.339065	-0.312044	0.449757	6.3155	3.03204	0.386712	0.444135		cell wall hydrolase
PVE_r1g0563	563	-0.5084	-0.591472	0.333214	6.78757	13.6061	0.00349339	0.0065983	mutL	DNA mismatch repair protein MutL
PVE_r1g0564	564	-0.430529	-0.194198	0.205752	8.77456	4.32236	0.228693	0.282259	miaA	tRNA dimethylallyltransferase
PVE_r1g0565	565	-0.390939	0.159117	0.106696	9.96184	3.75595	0.289051	0.345962	hfq	RNA-binding protein Hfq
PVE_r1g0566	566	-0.420926	-0.436694	0.275107	9.09054	5.95069	0.114034	0.153052	hflX	GTPase HflX
PVE_r1g0567	567	-0.445958	-0.822272	0.543055	10.9224	15.1035	0.00173032	0.00344906		membrane protein
PVE_r1g0568	568	-0.68049	-0.870613	0.596182	8.97561	17.6008	0.000531618	0.00115412		membane protease HflC
PVE_r1g0569	569	-1.36714	-2.34423	1.56091	3.19648	82.6375	8.34032e-18	7.36639e-17	hisZ	ATP phosphoribosyltransferase regulatory subunit
PVE_r1g0570	570	-1.29823	-1.79573	1.6416	7.89396	68.7279	7.99153e-15	5.62199e-14	purA	Adenylosuccinate synthetase
PVE_r1g0571	571	-0.835073	0.503394	-0.591033	7.91535	30.7489	9.60095e-07	2.98515e-06		chemotaxis protein
PVE_r1g0572	572	-0.878876	-1.05845	1.67931	2.42989	9.30894	0.0254532	0.0403024	fbpB2	Fe(3+)-transport system permease protein FbpB 2
PVE_r1g0573	573	-0.508102	-1.61722	1.28407	3.77999	26.8667	6.27857e-06	1.75344e-05	fbpA	Iron-utilization periplasmic protein
PVE_r1g0574	574	0.214609	0.485535	-0.119425	9.98535	7.64373	0.0539782	0.079101	rnr	Ribonuclease R
PVE_r1g0575	575	0.0209723	0.278207	-0.111707	5.881	1.53621	0.67394	0.712561	rlmB	23S rRNA (guanosine-2'-O-)-methyltransferase RlmB
PVE_r1g0576	576	-1.37949	-1.93359	1.719	10.3903	69.7905	4.73275e-15	3.39222e-14	rpsF	30S ribosomal protein S6
PVE_r1g0577	577	-1.51178	-1.95948	1.85027	7.0236	71.7136	1.83339e-15	1.36112e-14		hypothetical protein
PVE_r1g0578	578	-1.52178	-1.56394	1.64591	10.16	40.8546	7.02054e-09	2.77457e-08		membrane protein
PVE_r1g0579	579	-1.80787	-1.74553	1.9727	6.92126	40.9156	6.81445e-09	2.69624e-08	rplI	50S ribosomal protein L9
PVE_r1g0580	580	-0.283846	-1.04355	0.544865	7.12435	22.9456	4.14518e-05	0.000104392	dnaB	Replicative DNA helicase
PVE_r1g0581	581	-0.543024	-1.66645	1.03077	7.71397	57.4218	2.0887e-12	1.17963e-11		UPF0313 protein PSPTO_4928
PVE_r1g0582	582	-0.804515	-1.01123	0.391092	5.12732	29.9076	1.44325e-06	4.39656e-06		NAD synthetase
PVE_r1g0583	583	-0.794835	-0.790468	0.274404	2.87802	16.0319	0.00111704	0.00230792		hypothetical protein
PVE_r1g0584	584	0.00687043	-0.115087	0.106189	1.79371	0.154677	0.984551	0.986136	hcp1	Protein hcp1
PVE_r1g0585	585	0.0824555	-0.042397	0.65449	3.55082	7.70626	0.0524889	0.0771167		hypothetical protein
PVE_r1g0586	586	0.158566	1.58671	-1.15164	4.77988	41.7394	4.55703e-09	1.84464e-08		IMP dehydrogenase
PVE_r1g0587	587	0.223606	0.0498512	-0.119072	5.34367	1.03349	0.79315	0.818747		hypothetical protein
PVE_r1g0588	588	0.339401	0.496729	-0.568507	3.16181	2.51129	0.473254	0.528195		transglutaminase
PVE_r1g0589	589	0.00297409	0.565285	-0.182036	8.19641	7.22335	0.0651094	0.0934522		hypothetical protein
PVE_r1g0590	590	0.457093	-0.426154	-0.102204	10.9888	8.86164	0.0311881	0.0485077		Azurin
PVE_r1g0591	591	-0.406642	-0.498423	0.42444	6.1683	6.53347	0.0883519	0.12292	nadE	NH(3)-dependent NAD(+) synthetase
PVE_r1g0592	592	-0.431323	-0.304322	0.392182	6.04329	4.57997	0.205267	0.257525	pncB	Nicotinate phosphoribosyltransferase
PVE_r1g0593	593	0.0153225	0.448045	0.135967	4.93205	11.4687	0.00944366	0.0164107		LysR family transcriptional regulator
PVE_r1g0594	594	0.529402	0.675972	0.105401	4.65639	38.7424	1.968e-08	7.36923e-08	alh-9	Putative aldehyde dehydrogenase family 7 member A1 homolog
PVE_r1g0595	595	0.826729	1.19878	-0.414162	4.25855	42.4366	3.24127e-09	1.33734e-08		FAD-dependent oxidoreductase
PVE_r1g0596	596	0.0283685	2.45571	-2.18707	8.84533	99.6602	1.83893e-21	2.30118e-20		Leu/Ile/Val-binding protein homolog 1
PVE_r1g0597	597	-0.481311	1.58446	-1.57786	6.74469	54.6647	8.09529e-12	4.29553e-11	livH	High-affinity branched-chain amino acid transport system permease protein LivH
PVE_r1g0598	598	0.217466	1.47095	-1.47196	5.94147	60.6175	4.33828e-13	2.62096e-12	braE	High-affinity branched-chain amino acid transport system permease protein BraE
PVE_r1g0599	599	0.473901	1.6257	-1.88121	6.23385	61.5685	2.7169e-13	1.67844e-12	braF	High-affinity branched-chain amino acid transport ATP-binding protein BraF
PVE_r1g0600	600	0.284363	1.66597	-1.71437	5.8397	70.2065	3.85514e-15	2.78653e-14	livF	High-affinity branched-chain amino acid transport ATP-binding protein LivF
PVE_r1g0601	601	-0.418375	-0.897251	0.883244	6.32147	8.67283	0.0339724	0.0524568	isfD	Sulfoacetaldehyde reductase
PVE_r1g0602	602	-0.612145	-1.01693	0.922349	4.62754	17.4602	0.000568274	0.00122805		N-acylglucosamine 2-epimerase
PVE_r1g0604	604	-0.86763	-0.675723	1.82077	2.29105	7.92045	0.0476847	0.0708952	ureG	Urease accessory protein UreG
PVE_r1g0605	605	-0.650418	-0.0231687	1.38038	1.12093	5.16066	0.160404	0.207815	ureF	Urease accessory protein UreF
PVE_r1g0606	606	-0.105288	0.275329	1.83427	1.40557	19.2649	0.000240993	0.000546768	ureE	Urease accessory protein UreE
PVE_r1g0607	607	0.739846	1.47335	-1.25097	2.64131	18.4828	0.000349676	0.000776364		hypothetical protein
PVE_r1g0608	608	0.528091	-0.710875	-0.194187	3.87184	22.9774	4.08231e-05	0.000102922		TetR family transcriptional regulator
PVE_r1g0609	609	5.74395	1.8985	-3.62278	7.81783	265.73	2.58938e-57	2.85876e-55		hypothetical protein
PVE_r1g0610	610	0.530996	3.41758	-1.13596	6.93225	125.017	6.40963e-27	1.23181e-25	yhjG	Uncharacterized protein YhjG
PVE_r1g0611	611	0.145476	0.301767	-0.291907	5.12274	1.71999	0.632498	0.673949		hypothetical protein
PVE_r1g0612	612	0.898014	0.677049	-0.538848	5.19759	15.3234	0.00156012	0.00313628		hypothetical protein
PVE_r1g0613	613	0.728198	6.18447	-1.69514	9.64748	217.741	6.17931e-47	4.10654e-45		bacterioferritin
PVE_r1g0614	614	-0.0215368	0.264438	0.045851	2.57692	1.46548	0.69026	0.726562		Lipase
PVE_r1g0615	615	-0.237054	-0.404927	0.406123	2.74434	1.97569	0.577468	0.623859		membrane protein
PVE_r1g0616	616	1.96956	2.20281	-1.94114	9.77207	81.5379	1.4359e-17	1.23943e-16		phosphate starvation-inducible protein PsiF
PVE_r1g0617	617	-0.205641	-0.846411	0.172806	6.22469	12.1585	0.00685935	0.0122719		membrane protein
PVE_r1g0618	618	-0.398363	-2.35653	0.794118	7.092	150.585	1.97029e-32	5.71466e-31		heat-shock protein
PVE_r1g0619	619	-0.114258	-0.0701337	0.410273	8.33826	1.84424	0.605355	0.649986	cbpA	Curved DNA-binding protein
PVE_r1g0620	620	-0.619068	-0.645513	0.290198	2.0913	10.1872	0.0170402	0.0281604	ureC	Urease subunit alpha
PVE_r1g0621	621	-0.491908	-0.839126	0.575945	4.02326	19.1202	0.000258195	0.000582322	ureC	Urease subunit alpha
PVE_r1g0622	622	-0.367849	-0.334839	-0.237493	1.681	7.93303	0.0474162	0.0705267	ureB	Urease subunit beta
PVE_r1g0623	623	-0.254826	-0.258374	0.0842871	2.6182	2.19174	0.533577	0.58372	ttr	Acetyltransferase
PVE_r1g0624	624	-0.136429	-0.420888	0.0434502	3.88572	6.38468	0.0943232	0.12996		L-methionine sulfoximine/L-methionine sulfone acetyltransferase
PVE_r1g0625	625	-0.183068	-0.63629	0.348498	4.41445	7.15439	0.0671363	0.0960008	ureA	Urease subunit gamma
PVE_r1g0626	626	0.0343425	-0.384173	-0.116393	4.3013	8.27698	0.0406212	0.0614208	ureD	Urease accessory protein UreD
PVE_r1g0627	627	-0.881103	0.242653	0.283512	1.67907	8.86261	0.0311745	0.0485077		urea ABC transporter ATP-binding protein
PVE_r1g0628	628	-0.326247	-0.39354	0.32199	1.41166	1.51729	0.678285	0.716491		urea ABC transporter ATP-binding protein
PVE_r1g0630	630	-0.434824	-0.360992	1.03625	0.909738	3.57711	0.310899	0.368822		urea ABC transporter permease
PVE_r1g0631	631	-0.146464	0.438895	-0.151927	3.18791	3.30508	0.346937	0.404149		branched-chain amino acid ABC transporter substrate-binding protein
PVE_r1g0632	632	0.197894	0.563444	-0.197179	4.81437	8.36605	0.0390224	0.0593179		hypothetical protein
PVE_r1g0633	633	-1.45603	-0.953698	1.52982	1.49944	21.5133	8.23527e-05	0.000199048		peptidase
PVE_r1g0634	634	-1.12002	-1.50797	1.24808	2.53762	34.6955	1.41275e-07	4.7849e-07		TonB-dependent receptor
PVE_r1g0635	635	-1.07794	-2.35945	1.21633	8.17017	110.462	8.72709e-24	1.31579e-22		hypothetical protein
PVE_r1g0636	636	-0.450474	-1.0495	0.651358	3.71115	22.3527	5.50872e-05	0.000136719		copper(I)-binding protein
PVE_r1g0637	637	0.322546	-0.0289777	-0.22518	3.21229	1.99826	0.572767	0.619464		hypothetical protein
PVE_r1g0638	638	0.974024	1.59694	-1.2007	3.34494	29.9249	1.43118e-06	4.36171e-06		addiction module antitoxin
PVE_r1g0639	639	0.989121	1.10376	-0.762341	4.64073	33.8843	2.0958e-07	6.98771e-07		hypothetical protein
PVE_r1g0642	642	-0.630231	-0.933417	1.27681	1.35983	5.91669	0.115734	0.154999		hypothetical protein
PVE_r1g0643	643	1.09611	1.81539	-1.27168	7.09544	46.764	3.90142e-10	1.76388e-09		transcriptional regulator
PVE_r1g0644	644	-0.104488	-0.501765	0.132617	3.82011	6.10679	0.106529	0.14428		cobalt-precorrin-6x reductase
PVE_r1g0645	645	0.135722	-0.489709	-0.0782533	3.15063	6.73946	0.0806824	0.113426	cobL	Precorrin-6Y C(5,15)-methyltransferase [decarboxylating]
PVE_r1g0646	646	-0.544086	-1.55422	0.847457	3.97589	31.4077	6.97571e-07	2.21059e-06		oxidoreductase
PVE_r1g0647	647	-1.0017	-1.96654	1.54602	2.14887	31.3276	7.25199e-07	2.29072e-06	cobH	Precorrin-8X methylmutase
PVE_r1g0648	648	-0.901047	-1.8387	1.35446	2.76383	33.2477	2.85555e-07	9.35226e-07	cobI	Precorrin-2 C(20)-methyltransferase
PVE_r1g0649	649	-1.50725	-1.72315	1.80274	4.06481	38.7081	2.00125e-08	7.48557e-08		precorrin-3B C17-methyltransferase
PVE_r1g0650	650	0.0775615	0.169521	-0.178031	3.43745	0.273179	0.964991	0.968671		membrane protein
PVE_r1g0651	651	-0.191846	0.395722	0.289296	2.5333	5.33994	0.148532	0.19399		hypothetical protein
PVE_r1g0652	652	-0.686099	-0.0169294	-0.0201119	7.50401	15.0813	0.0017485	0.00348224		sensor histidine kinase
PVE_r1g0653	653	-1.48087	-2.36091	2.09596	3.853	108.779	2.00914e-23	2.93231e-22	purD	Phosphoribosylamine--glycine ligase
PVE_r1g0654	654	-1.96946	-2.36908	2.2699	1.50278	68.8732	7.43916e-15	5.25501e-14	purH	Bifunctional purine biosynthesis protein PurH
PVE_r1g0655	655	-1.15442	-2.36926	1.2665	1.13745	22.7349	4.58609e-05	0.000114946		Putative Fis-like DNA-binding protein
PVE_r1g0656	656	-1.07562	-2.36933	1.38341	8.83958	127.876	1.55133e-27	3.14166e-26	dusB	tRNA-dihydrouridine synthase B
PVE_r1g0657	657	-0.161678	-1.21225	0.337982	7.77426	36.7141	5.28908e-08	1.88169e-07		hypothetical protein
PVE_r1g0658	658	-1.4086	-2.37135	1.64471	10.2383	89.8732	2.33233e-19	2.38281e-18	prmA	Ribosomal protein L11 methyltransferase
PVE_r1g0659	659	-0.901878	-2.37164	1.12792	6.18596	149.272	3.78367e-32	1.06581e-30	accC	Biotin carboxylase
PVE_r1g0660	660	-1.59661	-2.3737	2.01114	4.03327	82.8786	7.40365e-18	6.58155e-17	accB	Biotin carboxyl carrier protein of acetyl-CoA carboxylase
PVE_r1g0661	661	-1.3651	-2.37407	1.2364	9.27091	140.122	3.55832e-30	8.8893e-29	aroQ	3-dehydroquinate dehydratase
PVE_r1g0662	662	0.160049	-1.26269	0.326661	3.253	39.3588	1.45698e-08	5.53748e-08	ctpL	Methyl-accepting chemotaxis protein CtpL
PVE_r1g0663	663	0.907061	0.5169	-0.916543	8.75261	10.8339	0.012659	0.0214802		diguanylate cyclase
PVE_r1g0664	664	1.01185	2.40055	-1.47935	7.86812	60.1197	5.54208e-13	3.32768e-12		hypothetical protein
PVE_r1g0665	665	0.261228	1.42539	-0.635542	5.92112	13.6788	0.0033767	0.00638847		Uncharacterized Nudix hydrolase PA4841
PVE_r1g0666	666	-0.815433	-2.37746	0.988895	11.0754	100.071	1.5007e-21	1.88829e-20		translation initiation factor Sui1
PVE_r1g0667	667	-0.628653	0.370285	0.581357	7.75879	17.0689	0.000684052	0.00146323	speA	Biosynthetic arginine decarboxylase
PVE_r1g0668	668	-0.471072	-1.08827	0.373096	1.57024	11.8395	0.00795368	0.0140534	dinF	DNA-damage-inducible protein F
PVE_r1g0669	669	-0.627952	-0.430855	0.498608	6.5592	8.78226	0.0323304	0.0501136	yfhM	Uncharacterized lipoprotein YfhM
PVE_r1g0670	670	1.11247	2.17853	-0.648436	4.95839	93.3421	4.19347e-20	4.54902e-19		hypothetical membrane protein
PVE_r1g0671	671	-0.308857	-0.126318	-0.0697285	3.72196	4.3664	0.224521	0.277861	pbpC	Penicillin-binding protein 1C
PVE_r1g0672	672	0.186344	-0.739198	0.224961	3.81044	17.4999	0.000557662	0.00120797		pyrophosphatase
PVE_r1g0673	673	-0.180558	1.44954	0.219851	5.82771	57.1793	2.35309e-12	1.32024e-11	smtA	Protein SmtA
PVE_r1g0674	674	0.544432	1.65459	-0.721322	5.0253	65.9971	3.06932e-14	2.07194e-13		hypothetical protein
PVE_r1g0675	675	1.00498	1.7697	-0.934856	6.03834	61.7079	2.53673e-13	1.56998e-12		hypothetical protein
PVE_r1g0676	676	0.927284	4.29665	-2.07914	5.00822	118.807	1.39434e-25	2.45987e-24		acyl dehydratase
PVE_r1g0677	677	0.744423	4.04213	-1.71546	6.16849	137.096	1.59836e-29	3.81212e-28		3-ketoacyl-ACP reductase
PVE_r1g0678	678	0.523661	2.73583	-0.947409	7.07606	104.726	1.49647e-22	2.04457e-21		acetyl-CoA acetyltransferase
PVE_r1g0679	679	0.143435	0.686112	-0.574835	9.08023	6.87747	0.0759076	0.107308		RIO1 family serine kinase
PVE_r1g0680	680	-0.193825	3.25745	-0.154776	6.50603	185.756	5.03781e-40	2.44566e-38		Uncharacterized HTH-type transcriptional regulator PA4778
PVE_r1g0681	681	0.0248637	3.08782	0.205345	7.36732	267.383	1.13655e-57	1.29661e-55	copA	Copper-exporting P-type ATPase A
PVE_r1g0682	682	0.112739	0.579517	-0.0355683	5.0497	8.63118	0.0346186	0.0533342		hypothetical protein
PVE_r1g0683	683	-0.457047	4.05906	0.204665	7.57192	243.053	2.08062e-52	1.82588e-50		hypothetical protein
PVE_r1g0684	684	-0.718262	1.52716	0.739693	5.44138	66.1377	2.864e-14	1.93716e-13		major facilitator transporter
PVE_r1g0685	685	3.9288	0.750679	-3.45936	5.42103	327.498	1.11041e-70	2.8151e-68		hypothetical protein
PVE_r1g0686	686	7.10068	0.494493	-5.42427	10.0454	360.605	7.53686e-78	3.03469e-75		NADPH:quinone reductase
PVE_r1g0687	687	7.68312	1.07898	-6.05705	9.95905	433.41	1.28118e-93	8.76969e-91		monooxygenase
PVE_r1g0688	688	-0.249317	0.0316848	0.313662	3.28076	2.21041	0.529902	0.580861		LysR family transcriptional regulator
PVE_r1g0689	689	0.157982	0.400611	-0.101578	2.5339	2.90044	0.407232	0.464352		ArsR family transcriptional regulator
PVE_r1g0690	690	-0.404932	0.0177421	0.348401	3.88215	4.54739	0.208102	0.260747		MFS transporter
PVE_r1g0691	691	0.352776	0.073371	-0.12106	6.60108	3.71472	0.293963	0.351226		Adenine deaminase
PVE_r1g0692	692	0.618911	0.48521	-0.30944	5.29153	11.9438	0.00757816	0.0134524		calcium:proton antiporter
PVE_r1g0693	693	-0.126966	-0.263038	0.473194	2.90163	1.92953	0.587162	0.633032		8-oxoguanine deaminase
PVE_r1g0694	694	0.757698	0.450555	-0.633577	6.51094	10.9159	0.0121895	0.0207658		short-chain dehydrogenase
PVE_r1g0695	695	0.199046	-0.562231	-0.184201	5.30574	11.4974	0.00931903	0.0162106		thymidylate synthase
PVE_r1g0696	696	0.376833	0.281899	-0.488394	7.31374	1.56856	0.66654	0.70539		TetR family transcriptional regulator
PVE_r1g0697	697	-0.00944166	1.12228	0.128859	1.92187	20.0429	0.000166299	0.000385609	xanP	Xanthine permease XanP
PVE_r1g0698	698	0.608882	1.96494	-0.553118	5.75005	82.9283	7.22417e-18	6.43873e-17	bauR	HTH-type transcriptional activator BauR
PVE_r1g0699	699	1.30893	4.81888	-1.61385	9.76892	170.786	8.6079e-37	3.40584e-35		Omega-amino acid--pyruvate aminotransferase
PVE_r1g0700	700	1.23582	4.69109	-2.14679	9.49861	131.192	2.99313e-28	6.52483e-27	bauC	Putative 3-oxopropanoate dehydrogenase
PVE_r1g0702	702	-0.102155	0.600436	0.190502	5.75572	16.8726	0.000750699	0.00159335		paraquat-inducible protein A
PVE_r1g0703	703	-0.240858	-0.159276	0.449885	6.64933	2.34084	0.504742	0.556713	pqiA	Paraquat-inducible protein A
PVE_r1g0704	704	-0.0685603	-0.298209	0.241383	7.6603	1.62948	0.652725	0.692591		mammalian cell entry protein
PVE_r1g0705	705	-1.05855	-1.46838	1.15977	7.60148	49.3157	1.11745e-10	5.28971e-10		chromosome segregation ATPase
PVE_r1g0706	706	-0.764002	-1.9862	1.10964	5.54608	63.6902	9.5607e-14	6.14488e-13		chromosome partitioning protein
PVE_r1g0707	707	-0.847636	-2.38349	1.12245	10.3506	82.307	9.81995e-18	8.61763e-17		hypothetical protein
PVE_r1g0708	708	-0.472988	-1.725	0.684358	5.18423	61.7739	2.45566e-13	1.52532e-12		energy transducer TonB
PVE_r1g0709	709	-0.137731	-0.843555	0.481006	3.26069	9.76415	0.0206811	0.0335282		alanine acetyltransferase
PVE_r1g0710	710	0.679691	5.23751	-1.86043	9.4817	160.936	1.15126e-34	3.86293e-33		HPr
PVE_r1g0711	711	0.387146	1.20358	-0.656994	3.81441	22.015	6.47654e-05	0.000159238		hypothetical protein
PVE_r1g0712	712	-0.789807	-0.761289	1.4246	7.216	18.7778	0.000303899	0.000680023	can	Carbonic anhydrase 2
PVE_r1g0713	713	0.768126	1.48017	-1.96047	6.03527	35.3557	1.02468e-07	3.52812e-07		hypothetical protein
PVE_r1g0714	714	0.853784	0.399089	-0.28444	3.11755	16.8494	0.000758962	0.00160789		acid phosphatase
PVE_r1g0715	715	0.858045	0.893035	-0.983237	5.42965	19.1641	0.000252846	0.000571009		DNA polymerase
PVE_r1g0716	716	2.04323	1.84038	-1.03888	5.08932	80.1709	2.82077e-17	2.39964e-16		short chain fatty acid transporter
PVE_r1g0717	717	-0.350417	-1.19282	0.59702	3.31888	27.4597	4.71546e-06	1.34042e-05		MFS transporter
PVE_r1g0718	718	-0.0889688	-1.27629	0.0839313	6.30566	66.1224	2.88571e-14	1.94992e-13		XRE family transcriptional regulator
PVE_r1g0719	719	0.0797884	-0.664538	0.130993	4.99982	14.2176	0.00262347	0.00506992		hypothetical protein
PVE_r1g0720	720	0.19891	-0.00780311	0.17434	3.23475	2.81005	0.421848	0.479023	czcD	Metal cation efflux system protein CzcD
PVE_r1g0721	721	-0.306963	-1.34697	1.42382	1.55535	12.5497	0.00571895	0.0103974		type I secretion protein TolC
PVE_r1g0724	724	-0.234941	-0.0845235	1.0026	1.79334	7.99166	0.0461844	0.0688591	czcA	Cation efflux system protein CzcA
PVE_r1g0726	726	-0.47011	0.311132	0.410625	1.57865	6.2511	0.100013	0.136426		porin
PVE_r1g0727	727	0.103473	0.240383	0.0336812	3.05895	1.62535	0.653655	0.69347		hypothetical protein
PVE_r1g0728	728	0.263557	1.21705	-0.796252	1.55139	14.0278	0.0028675	0.00549498		Conserved hypothetical protein
PVE_r1g0729	729	0.514126	0.455394	-0.180933	4.03383	11.4903	0.00934964	0.0162556	yddH	Uncharacterized protein YddH
PVE_r1g0730	730	0.867599	0.391528	-0.691819	3.5677	13.3685	0.00390388	0.00729512		AraC family transcriptional regulator
PVE_r1g0731	731	0.157607	0.285222	-0.230622	3.21435	1.07027	0.784257	0.810667		lysine transporter LysE
PVE_r1g0732	732	0.115851	-0.232121	-0.426839	5.22661	11.539	0.00914116	0.0159458	ddlA	D-alanine--D-alanine ligase A
PVE_r1g0733	733	-0.00345958	0.537241	-0.25949	4.13282	7.90081	0.0481069	0.0713834		transcriptional regulator
PVE_r1g0734	734	-0.345079	-1.02054	0.299041	3.77372	28.0755	3.50187e-06	1.01785e-05		D-alanyl-alanine synthetase
PVE_r1g0735	735	-0.321725	-1.17427	0.47177	4.74249	33.4166	2.63058e-07	8.67774e-07		gamma-glutamyltransferase
PVE_r1g0736	736	-0.193922	-1.29488	0.357576	4.6908	50.595	5.96709e-11	2.90917e-10		Uncharacterized isomerase PA2770
PVE_r1g0737	737	-0.405137	-0.676067	0.252685	1.41166	5.42938	0.142924	0.187381		hypothetical protein
PVE_r1g0738	738	-0.269778	-0.459451	0.242119	6.10164	1.72903	0.630499	0.672238	pctA	Methyl-accepting chemotaxis protein PctA
PVE_r1g0739	739	0.291526	0.342604	-0.19034	6.6268	3.67878	0.298305	0.355566		fic/DOC family protein
PVE_r1g0740	740	0.51763	1.54419	-0.486609	2.89734	38.0325	2.78211e-08	1.02001e-07		hypothetical protein
PVE_r1g0741	741	0.481756	0.716569	-0.300736	4.41825	16.4977	0.000896358	0.0018792		AraC family transcriptional regulator
PVE_r1g0742	742	1.27406	1.56033	-1.42409	5.81102	45.5371	7.11379e-10	3.16194e-09		LysR family transcriptional regulator
PVE_r1g0743	743	0.429963	0.931083	-0.228442	4.82046	26.0118	9.48322e-06	2.60484e-05		quinone oxidoreductase
PVE_r1g0744	744	-0.0965259	0.291367	0.109567	2.46103	2.47578	0.479684	0.533496		Conserved hypothetical protein
PVE_r1g0745	745	-0.16139	-0.435659	0.745393	4.22554	3.80629	0.283156	0.339975		inorganic pyrophosphatase/exopolyphosphatase
PVE_r1g0746	746	-0.213739	0.53803	-0.094392	2.14684	6.62763	0.0847628	0.118529		hypothetical protein
PVE_r1g0747	747	-0.250007	0.642858	-0.255155	3.31303	10.5359	0.0145192	0.0243589		hypothetical protein
PVE_r1g0748	748	1.02316	0.827581	-0.173132	7.90948	31.332	7.2365e-07	2.28688e-06		Conserved hypothetical secreted protein
PVE_r1g0749	749	1.61145	0.918196	-0.0887616	6.11887	36.6942	5.34045e-08	1.89815e-07		hypothetical protein
PVE_r1g0750	750	-0.098905	0.792393	-0.241107	6.1033	19.7831	0.000188249	0.00043386		hypothetical protein
PVE_r1g0751	751	-0.154863	0.147724	-0.0456263	5.48156	1.88115	0.597437	0.642592		hypothetical protein
PVE_r1g0752	752	0.527778	0.525453	-0.489951	8.50645	6.22032	0.101369	0.138112		hypothetical protein
PVE_r1g0753	753	-0.316362	-1.85363	0.651042	0.652546	22.6534	4.76898e-05	0.000119268		hypothetical protein
PVE_r1g0754	754	-0.767886	-1.60713	1.1845	6.84197	37.8314	3.06859e-08	1.12024e-07		hypothetical protein
PVE_r1g0755	755	-0.520209	-0.981353	0.936716	6.46051	13.8594	0.00310285	0.00591451		transposase
PVE_r1g0756	756	0.362737	0.569185	-0.43595	3.92078	6.85415	0.0766946	0.108331	tauC	Taurine transport system permease protein TauC
PVE_r1g0757	757	0.466665	0.346772	-0.332314	1.68381	2.36062	0.501008	0.553503	tauB	Taurine import ATP-binding protein TauB
PVE_r1g0758	758	0.168046	0.110835	-0.139175	2.83993	0.399929	0.940257	0.947257		taurine ABC transporter substrate-binding protein
PVE_r1g0759	759	0.0165771	1.39006	-0.663338	5.34933	35.1316	1.1427e-07	3.90699e-07		GntR family transcriptional regulator
PVE_r1g0760	760	0.734592	1.21136	-0.91782	3.79556	21.9852	6.56942e-05	0.000161406	bauA	Beta-alanine--pyruvate aminotransferase
PVE_r1g0761	761	0.18217	0.856792	-0.20361	1.88437	9.98622	0.0186836	0.0306028		hypothetical protein
PVE_r1g0762	762	0.470239	0.780306	-0.460796	3.34179	9.07251	0.0283421	0.0444551	isfD	Sulfoacetaldehyde reductase
PVE_r1g0763	763	-0.0359448	-0.320245	0.402927	4.35252	2.40162	0.493332	0.546418		hypothetical protein
PVE_r1g0764	764	-0.0541727	-0.165556	0.242214	3.17174	0.467298	0.926015	0.935997		hypothetical protein
PVE_r1g0765	765	0.873279	2.53826	-1.68024	8.90198	50.4911	6.27923e-11	3.04185e-10		hypothetical protein
PVE_r1g0766	766	-0.138873	0.39123	-0.139197	7.93412	5.93606	0.114763	0.153909		hypothetical protein
PVE_r1g0767	767	-0.310125	-1.60962	0.464189	6.54527	35.2224	1.09334e-07	3.75134e-07		hypothetical protein
PVE_r1g0768	768	-1.10665	-1.0869	0.286165	8.55186	36.1298	7.02979e-08	2.46009e-07		hypothetical protein
PVE_r1g0771	771	-0.372323	0.112807	0.533554	0.895472	2.34415	0.504116	0.556201		RNA helicase
PVE_r1g0777	777	-0.816673	-1.06855	1.32323	1.49584	7.57986	0.0555417	0.0810722		regulatory protein
PVE_r1g0778	778	-1.24597	-1.5676	1.1728	1.51721	28.1404	3.39371e-06	9.88089e-06		hypothetical protein
PVE_r1g0779	779	-0.586346	-1.28786	0.824909	2.83155	14.1955	0.00265081	0.00511595		regulatory protein
PVE_r1g0780	780	0.113546	-0.0416576	0.0595293	8.89695	0.553552	0.906978	0.91835		hypothetical protein
PVE_r1g0781	781	0.333854	0.653453	-0.027263	3.90761	14.4683	0.00233233	0.00454967		integrase
PVE_r1g0782	782	-0.320765	-0.737871	0.211589	3.2687	13.24	0.00414536	0.00771479		Conserved hypothetical protein
PVE_r1g0783	783	-0.0051081	-0.320312	0.238235	3.68314	1.41818	0.701279	0.736236	fsr	Fosmidomycin resistance protein
PVE_r1g0785	785	0.0243206	-0.432577	0.828544	2.05735	5.90981	0.116081	0.155403		hypothetical protein
PVE_r1g0786	786	-0.630593	-0.447357	1.16697	1.94092	6.18794	0.102816	0.139805	hrpI	Hypersensitivity response secretion protein HrpI
PVE_r1g0787	787	-0.00319645	-0.253851	1.08991	0.887576	8.40352	0.0383683	0.0584014		hypothetical protein
PVE_r1g0788	788	-0.00870679	0.593144	0.350043	1.2358	8.40551	0.0383338	0.0583619	hrcN	Type III secretion ATP synthase HrcN
PVE_r1g0792	792	0.177957	0.598119	-0.494043	1.09068	2.19352	0.533225	0.583428		type III secretion protein
PVE_r1g0793	793	0.30112	0.570024	-0.53453	1.3256	2.24315	0.5235	0.574624	hrcR	Harpin secretion protein HrcR
PVE_r1g0795	795	-0.53364	0.0382297	0.681643	1.03233	2.95494	0.398624	0.456361		type III secretion system protein
PVE_r1g0796	796	-0.0176082	1.07721	0.12274	4.08011	34.9649	1.23924e-07	4.22019e-07		type III secretion system protein
PVE_r1g0799	799	-0.867289	-0.893094	1.63371	1.99177	9.46686	0.0236866	0.0377672	hrpH	Hypersensitivity response secretion protein HrpH
PVE_r1g0801	801	-0.502701	-0.41845	0.443786	1.38085	2.76334	0.42957	0.486622		Conserved hypothetical protein
PVE_r1g0802	802	-0.538585	-0.46222	-0.0307735	3.12722	15.7432	0.00128008	0.00261557		hypothetical protein
PVE_r1g0803	803	-0.471909	-0.540207	0.481837	1.62912	3.48038	0.323316	0.38124		type III secretion protein
PVE_r1g0804	804	-0.25901	0.278997	-0.00336653	3.2299	4.72046	0.193448	0.244444		type III secretion protein
PVE_r1g0805	805	-0.351334	0.574494	0.092775	3.98379	8.80947	0.0319344	0.0495783		hypothetical protein
PVE_r1g0806	806	0.308207	2.38411	-1.37802	6.15018	87.0594	9.37639e-19	9.12964e-18		hypothetical protein
PVE_r1g0807	807	-0.26537	0.0908175	0.494543	3.37374	3.59462	0.308696	0.366399	wtsA	Pathogenicity locus probable regulatory protein WtsA
PVE_r1g0808	808	-1.49117	-2.38559	1.89731	9.46413	115.678	6.57702e-25	1.08481e-23	ychF	Ribosome-binding ATPase YchF
PVE_r1g0809	809	-1.17011	-2.3889	0.98929	9.26275	40.1355	9.97331e-09	3.87662e-08	pth	Peptidyl-tRNA hydrolase
PVE_r1g0810	810	-1.46618	-2.39032	1.42025	8.56493	118.779	1.41391e-25	2.48798e-24	rplY	50S ribosomal protein L25
PVE_r1g0811	811	-1.32009	-2.39195	1.15032	9.59438	67.7051	1.32296e-14	9.1859e-14	prs	Ribose-phosphate pyrophosphokinase
PVE_r1g0812	812	-1.26873	-2.39214	1.35177	7.96619	117.423	2.77001e-25	4.78807e-24	ispE	4-diphosphocytidyl-2-C-methyl-D-erythritol kinase
PVE_r1g0813	813	0.0420812	0.350857	-0.392811	4.92516	3.16831	0.366396	0.424055	lolB	Outer-membrane lipoprotein LolB
PVE_r1g0814	814	0.177606	0.189803	-0.0513153	8.50461	1.74328	0.627355	0.669512		TPR repeat-containing protein PA4667
PVE_r1g0815	815	-0.373935	-1.8833	0.703578	6.00675	87.0553	9.39548e-19	9.13524e-18	hemA	Glutamyl-tRNA reductase
PVE_r1g0816	816	-0.019342	-2.39545	-0.826448	8.02721	9.47293	0.0236211	0.0376741	prfA	Peptide chain release factor 1
PVE_r1g0817	817	-0.733684	-2.39567	1.30105	5.28667	88.1904	5.36034e-19	5.32533e-18	prmC	Release factor glutamine methyltransferase
PVE_r1g0818	818	-0.958769	-2.39676	1.28371	4.09349	76.1035	2.10168e-16	1.68061e-15	moeB	Molybdopterin-synthase adenylyltransferase
PVE_r1g0819	819	-1.36638	-1.68718	1.25438	4.15784	45.8813	6.01084e-10	2.68565e-09	murI	Glutamate racemase
PVE_r1g0820	820	-0.494268	-1.43948	0.623578	8.06053	35.3241	1.04051e-07	3.57903e-07	pagL	Lipid A deacylase PagL
PVE_r1g0821	821	-0.291294	0.18095	0.134276	6.54048	2.64771	0.449187	0.505871		Fe-S-oxidoreductase
PVE_r1g0822	822	0.232303	0.938614	-0.385122	7.5196	16.9644	0.000718754	0.00153315		cyclopropane-fatty-acyl-phospholipid synthase
PVE_r1g0823	823	0.188315	0.924595	-0.451258	6.68924	17.5313	0.000549432	0.0011909		hypothetical protein
PVE_r1g0824	824	0.27448	1.09148	-0.56503	7.16227	21.4479	8.49722e-05	0.000204801		amine oxidase
PVE_r1g0825	825	0.539529	1.36614	-0.846259	6.67653	30.5809	1.04153e-06	3.22447e-06		short-chain dehydrogenase
PVE_r1g0826	826	0.525924	1.33605	-0.596593	7.60323	27.4611	4.71233e-06	1.34009e-05		transcriptional regulator
PVE_r1g0827	827	0.452902	0.952152	-0.418583	8.41319	12.1865	0.0067707	0.0121291	phrB	Deoxyribodipyrimidine photo-lyase
PVE_r1g0828	828	-0.280699	0.54215	0.471203	8.39325	8.25146	0.0410908	0.0619939		MerR family transcriptional regulator
PVE_r1g0829	829	-0.441956	0.61915	0.876889	9.45154	15.7727	0.00126237	0.002584		hypothetical protein
PVE_r1g0830	830	0.102791	1.40179	-0.0261129	5.49785	19.4395	0.000221755	0.000504962		Conserved hypothetical protein
PVE_r1g0831	831	0.364096	1.83075	-0.194494	8.43929	30.023	1.3648e-06	4.17427e-06		FAD-dependent oxidoreductase
PVE_r1g0832	832	-0.145114	1.07508	0.528979	7.03042	34.2496	1.75483e-07	5.89102e-07	yfcH	Epimerase family protein YfcH
PVE_r1g0833	833	-0.010104	0.909124	0.13738	7.0115	19.7984	0.000186876	0.00043084	hemH	Ferrochelatase
PVE_r1g0834	834	-0.658286	-0.819562	0.546352	4.57043	17.1939	0.000644708	0.00138383		TonB-denpendent receptor
PVE_r1g0835	835	0.0253414	-0.402501	-0.0617891	5.9334	8.28945	0.0403934	0.0610899	degS	Serine endoprotease DegS
PVE_r1g0836	836	-0.441671	-1.22503	0.540198	4.44768	35.1415	1.13719e-07	3.89203e-07		GTP cyclohydrolase 1 type 2 homolog
PVE_r1g0837	837	-1.59409	-2.40637	1.81514	6.40557	106.521	6.15093e-23	8.61004e-22	cysD	Sulfate adenylyltransferase subunit 2
PVE_r1g0838	838	-0.605824	-2.40689	1.39942	4.02283	93.5676	3.75075e-20	4.10126e-19	cysNC	Bifunctional enzyme CysN/CysC
PVE_r1g0839	839	-0.767013	-0.890753	0.718195	5.91312	18.6501	0.000322939	0.000719569		acyltransferase
PVE_r1g0840	840	-0.0596432	-0.498568	0.218689	5.39782	7.61288	0.0547279	0.0800625	pta	Phosphate acetyltransferase
PVE_r1g0841	841	-0.529472	-1.3575	0.83486	6.97423	27.2611	5.18998e-06	1.46799e-05		peptidyl-prolyl cis-trans isomerase
PVE_r1g0842	842	-0.0263993	-2.40746	0.854298	8.12497	40.1502	9.90171e-09	3.85536e-08		Conserved hypothetical protein
PVE_r1g0843	843	-0.604347	-1.19611	0.591419	4.58828	19.6242	0.000203069	0.000466289	murJ	Putative lipid II flippase MurJ
PVE_r1g0844	844	-0.290511	-1.26411	0.58652	7.49764	20.1622	0.0001571	0.000366764	ribF	Riboflavin biosynthesis protein RibF
PVE_r1g0845	845	-0.686296	-1.12188	0.847633	8.54465	27.589	4.42987e-06	1.26555e-05	ileS	Isoleucine--tRNA ligase
PVE_r1g0846	846	-1.2453	-1.04497	1.33077	6.5711	30.7475	9.60743e-07	2.98515e-06	lspA	Lipoprotein signal peptidase
PVE_r1g0847	847	-0.874344	-0.477762	0.86435	6.20275	16.7967	0.000778125	0.00164543	yaaD	Probable FKBP-type 16 kDa peptidyl-prolyl cis-trans isomerase
PVE_r1g0848	848	0.333281	1.73194	-0.515036	2.08707	29.1209	2.11215e-06	6.31272e-06		general secretion pathway protein GspH
PVE_r1g0849	849	-0.902874	-0.104688	0.69521	6.94586	16.4584	0.000913169	0.0019121	ispH	4-hydroxy-3-methylbut-2-enyl diphosphate reductase
PVE_r1g0850	850	-0.620889	-0.602733	0.750828	2.20677	3.56693	0.312185	0.370027		pilus assembly protein PilV
PVE_r1g0851	851	-0.0537302	0.261213	-0.0062342	1.88825	0.888828	0.828123	0.84985		hypothetical protein
PVE_r1g0852	852	-0.941391	-0.257046	1.28323	1.33171	7.21585	0.065327	0.0936781		pilus assembly protein PilX
PVE_r1g0853	853	-0.119401	-1.20987	0.752553	4.88107	26.7347	6.69146e-06	1.86052e-05		pilus biosynthesis protein
PVE_r1g0854	854	-0.162771	-0.999702	0.71166	5.38767	14.0102	0.00289128	0.00553589		Probable D-amino acid oxidase PA4548
PVE_r1g0855	855	-0.0463357	-1.34953	0.526535	7.55232	36.6187	5.54056e-08	1.96402e-07	bamD	Outer membrane protein assembly factor BamD
PVE_r1g0856	856	-0.672614	-1.52066	0.978333	7.08516	33.3252	2.75e-07	9.04118e-07	rluD	Ribosomal large subunit pseudouridine synthase D
PVE_r1g0857	857	-0.764703	-1.45127	1.14414	4.19803	30.2751	1.20788e-06	3.71594e-06		Laccase domain protein PA4543
PVE_r1g0858	858	0.224096	0.437828	0.422647	11.6332	14.3067	0.002516	0.00488152	clpB	Chaperone protein ClpB
PVE_r1g0859	859	0.540482	0.888589	-0.27768	6.3094	28.9696	2.27264e-06	6.7577e-06	ndh	NADH dehydrogenase
PVE_r1g0860	860	1.40419	1.7187	-1.21468	5.2606	74.7982	4.00279e-16	3.12062e-15		hypothetical membrane protein
PVE_r1g0861	861	0.618481	0.920356	-0.511622	4.79464	25.2535	1.36661e-05	3.68576e-05		hypothetical protein
PVE_r1g0862	862	0.314344	0.45799	-0.0595542	4.98324	8.79762	0.0321062	0.0497999		hypothetical protein
PVE_r1g0863	863	0.16708	0.253554	0.00114375	6.05569	4.05426	0.255664	0.310839		membrane protein
PVE_r1g0864	864	0.0937848	0.486681	-0.442648	4.50943	2.9881	0.393463	0.450754		hypothetical protein
PVE_r1g0865	865	1.73821	-1.08293	-0.28266	7.85131	44.9622	9.42553e-10	4.12254e-09		Conserved hypothetical protein
PVE_r1g0866	866	-0.218767	-0.053201	0.283129	5.4431	1.00754	0.799428	0.824357	coaE	Dephospho-CoA kinase
PVE_r1g0867	867	0.914306	1.84108	-1.54317	3.16765	38.235	2.52052e-08	9.32591e-08	pilD	Type 4 prepilin-like proteins leader peptide-processing enzyme
PVE_r1g0868	868	1.49438	2.67171	-1.87388	5.30696	104.49	1.68208e-22	2.27546e-21	pilC	Type 4 fimbrial assembly protein PilC
PVE_r1g0869	869	-0.509679	-0.789993	0.913156	5.83582	8.73434	0.0330396	0.0511088		hypothetical protein
PVE_r1g0870	870	-0.250134	-0.0385188	0.252548	4.11474	0.821629	0.844287	0.864109		pilus biosynthesis
PVE_r1g0871	871	0.0377652	0.06392	-0.0733331	8.83473	0.0664732	0.995532	0.996322		dephospho-CoA kinase
PVE_r1g0872	872	-0.252589	-0.989498	0.460106	5.72699	21.6549	7.69552e-05	0.000186794	nadC	Nicotinate-nucleotide pyrophosphorylase [carboxylating]
PVE_r1g0873	873	-0.791781	0.0197968	0.516432	2.41715	8.39951	0.0384378	0.0584941		thymidine phosphorylase
PVE_r1g0874	874	0.182475	0.83664	0.0342525	6.30604	20.7472	0.000118802	0.000281775	ampD	1,6-anhydro-N-acetylmuramyl-L-alanine amidase AmpD
PVE_r1g0875	875	0.269156	1.01146	-0.446933	5.11836	14.2656	0.00256507	0.00496687		membrane protein
PVE_r1g0876	876	-0.0498069	2.38784	-1.48987	6.52015	106.7	5.62885e-23	7.91159e-22		methyl-accepting chemotaxis protein
PVE_r1g0877	877	1.03962	1.10279	-1.01203	5.53074	27.1363	5.51249e-06	1.55088e-05	yjjV	Uncharacterized deoxyribonuclease YjjV
PVE_r1g0878	878	0.309962	2.10111	-1.34964	2.49702	52.3413	2.53322e-11	1.28539e-10		hypothetical protein
PVE_r1g0879	879	1.5151	1.72029	-1.46952	6.78995	67.236	1.66708e-14	1.15032e-13	cra	Catabolite repressor/activator
PVE_r1g0880	880	-0.312167	0.955022	0.105403	4.6755	37.0974	4.38807e-08	1.57258e-07		PTS fructose transporter subunit IIA
PVE_r1g0881	881	-0.429918	0.733107	0.0524584	2.26835	13.2689	0.00408966	0.00761734	fruK	1-phosphofructokinase
PVE_r1g0882	882	0.30188	0.867971	-0.142561	3.43292	18.0359	0.000432422	0.000949914	fruA	PTS system fructose-specific EIIBC component
PVE_r1g0883	883	-0.498646	-0.361039	1.39681	2.34821	8.61313	0.0349023	0.053723		alkaline phosphatase
PVE_r1g0884	884	-1.03841	-1.53916	1.60083	3.90974	26.6531	6.96047e-06	1.93205e-05		flavodoxin
PVE_r1g0885	885	-0.351348	-0.872112	0.949814	2.8406	4.21446	0.239218	0.293397		TonB-denpendent receptor
PVE_r1g0886	886	-0.228997	-1.62408	0.0968847	3.31753	38.9499	1.77863e-08	6.68942e-08		PKHD-type hydroxylase Pfl01_0799
PVE_r1g0887	887	-0.746327	-1.74031	0.613119	2.48441	27.946	3.72808e-06	1.07719e-05		hypothetical protein
PVE_r1g0888	888	-1.2242	-0.359623	0.907121	7.77574	13.812	0.00317256	0.00603731		ornithine decarboxylase
PVE_r1g0889	889	-1.60449	2.92688	0.0447525	7.23479	82.6919	8.11925e-18	7.199e-17	osmV	Osmoprotectant import ATP-binding protein OsmV
PVE_r1g0890	890	-1.23607	2.89103	-0.198119	4.73662	72.9019	1.02023e-15	7.69951e-15	osmW	Osmoprotectant import permease protein OsmW
PVE_r1g0891	891	-1.47773	2.73144	0.250586	6.30395	103.585	2.63393e-22	3.51448e-21	osmX	Osmoprotectant-binding protein OsmX
PVE_r1g0892	892	-1.11587	2.39914	0.34052	6.43433	103.612	2.59903e-22	3.47468e-21	osmY	Osmoprotectant import permease protein OsmY
PVE_r1g0893	893	-1.45569	-2.41495	2.11077	6.82061	78.694	5.8497e-17	4.85937e-16	prfC	Peptide chain release factor 3
PVE_r1g0895	895	-0.379403	0.653129	-0.157931	4.69775	18.9398	0.000281354	0.000631846	dppF	Dipeptide transport ATP-binding protein DppF
PVE_r1g0896	896	-0.38858	0.615923	-0.0858686	4.79474	18.3789	0.00036738	0.000812771	dppD	Dipeptide transport ATP-binding protein DppD
PVE_r1g0897	897	-0.184583	0.811349	-0.20471	3.37149	17.0027	0.000705837	0.001507	dppC	Dipeptide transport system permease protein DppC
PVE_r1g0898	898	-0.348135	0.686723	0.251462	4.86559	23.0427	3.95638e-05	0.000100079	dppB	Dipeptide transport system permease protein DppB
PVE_r1g0899	899	-0.628673	0.617797	0.359769	7.25655	19.8286	0.000184208	0.000425119	dppA	Periplasmic dipeptide transport protein
PVE_r1g0900	900	-2.55127	0.63763	0.986966	7.65621	85.9896	1.59119e-18	1.52332e-17		porin
PVE_r1g0901	901	-1.22279	-1.0531	0.244878	7.24284	47.7502	2.40675e-10	1.10714e-09	dppA	Periplasmic dipeptide transport protein
PVE_r1g0902	902	-0.528594	0.248462	-0.334687	9.62882	10.5075	0.0147099	0.0246606	dppA	Periplasmic dipeptide transport protein
PVE_r1g0903	903	-0.0960653	-0.940611	0.279729	5.32779	14.7552	0.00203829	0.00401267	dppA	Periplasmic dipeptide transport protein
PVE_r1g0904	904	1.70193	1.92112	-0.998549	7.30299	52.0691	2.89523e-11	1.45506e-10		hypothetical protein
PVE_r1g0905	905	-0.0358789	1.36042	0.34754	8.27714	49.2415	1.15881e-10	5.47039e-10		hypothetical protein
PVE_r1g0906	906	-0.409256	-0.800453	0.387177	6.69002	15.2312	0.00162936	0.00326492		sensor histidine kinase
PVE_r1g0907	907	0.29666	0.442005	-0.375084	5.95747	3.48763	0.322371	0.380256		DNA-binding response regulator, Fis family protein
PVE_r1g0908	908	-0.253828	-0.161812	0.200219	6.25682	0.878996	0.830493	0.851517		type III effector protein, HopAC1 family
PVE_r1g0909	909	-0.0586706	-0.507953	0.544659	5.06169	4.79051	0.187796	0.238093		ABC transporter ATP-binding protein
PVE_r1g0910	910	-0.427555	-0.159944	1.06823	7.77395	9.45381	0.0238279	0.0379483		cytochrome D ubiquinol oxidase subunit III
PVE_r1g0911	911	-0.0372106	-0.641836	0.213929	5.725	10.4584	0.0150454	0.0251861		alpha/beta hydrolase
PVE_r1g0912	912	-0.292512	-1.43106	0.584632	7.2633	44.1297	1.41638e-09	6.07133e-09	trpS	Tryptophan--tRNA ligase
PVE_r1g0913	913	0.33873	-1.93017	0.517821	7.19258	64.9331	5.18394e-14	3.42841e-13	zapE	Cell division protein ZapE
PVE_r1g0914	914	-0.248037	-0.408292	0.119525	5.92976	8.31496	0.0399317	0.0605332		AraC family transcriptional regulator
PVE_r1g0915	915	0.291869	1.81255	0.144178	6.64864	51.8852	3.16858e-11	1.58429e-10	Acadl	Long-chain specific acyl-CoA dehydrogenase, mitochondrial
PVE_r1g0916	916	0.545412	-0.232079	-0.242607	6.71798	11.2762	0.0103223	0.0178154	tas	Protein tas
PVE_r1g0917	917	-1.40893	-2.42187	1.12477	8.39946	97.285	5.95923e-21	7.1563e-20	rplM	50S ribosomal protein L13
PVE_r1g0918	918	-1.32016	-2.42257	1.55408	5.50496	44.3399	1.27802e-09	5.52623e-09	rpsI	30S ribosomal protein S9
PVE_r1g0919	919	-0.475905	-1.25526	0.621477	9.45927	26.2282	8.54373e-06	2.35624e-05	petA	Ubiquinol-cytochrome c reductase iron-sulfur subunit
PVE_r1g0920	920	-0.661273	-1.55092	0.823456	9.09422	46.7895	3.85313e-10	1.74321e-09	petB	Cytochrome b
PVE_r1g0921	921	-1.24232	-1.20979	1.21374	8.36761	33.154	2.98856e-07	9.76919e-07	petC	Cytochrome c1
PVE_r1g0922	922	-1.69182	-1.52937	1.83207	6.92373	43.3197	2.10493e-09	8.87207e-09	sspA	Stringent starvation protein A
PVE_r1g0923	923	-1.99334	-0.604413	1.66079	6.93312	27.3209	5.04232e-06	1.42918e-05		peptidase
PVE_r1g0924	924	0.592945	1.22765	-0.841082	4.28804	15.8277	0.00123004	0.00252463		Conserved hypothetical protein
PVE_r1g0925	925	0.265189	0.230276	-0.0758079	6.36701	4.02973	0.258272	0.313761		GntR family transcriptional regulator
PVE_r1g0926	926	-0.137967	0.372574	-0.225887	5.11131	2.15717	0.540433	0.589807		hypothetical protein
PVE_r1g0927	927	-0.609188	-0.0849985	0.155679	5.70911	3.99629	0.261865	0.317476		phosphatidylcholine-hydrolyzing phospholipase C
PVE_r1g0928	928	-0.288264	0.291676	0.708919	2.33587	9.47278	0.0236227	0.0376741		Probable 5-dehydro-4-deoxyglucarate dehydratase
PVE_r1g0929	929	-0.514703	0.106177	0.803249	2.91798	8.98001	0.0295578	0.0462137	aldHT	Aldehyde dehydrogenase, thermostable
PVE_r1g0930	930	-0.0284103	0.404971	-0.140526	3.18463	3.76814	0.287613	0.344482	gudP	Probable glucarate transporter
PVE_r1g0931	931	-0.046024	0.0624544	-0.0585793	4.25065	0.263482	0.966743	0.970003	garD	Probable D-galactarate dehydratase
PVE_r1g0932	932	-0.645595	-0.0487638	0.966211	3.08896	5.12249	0.163044	0.210772		malate transporter
PVE_r1g0933	933	-0.0541156	-0.136946	-0.434741	3.96494	6.66503	0.0833766	0.116901		4-carboxymuconolactone decarboxylase
PVE_r1g0934	934	-0.701484	-0.546307	0.0988562	3.68476	18.4895	0.000348559	0.000774136		conjugal transfer protein TraR
PVE_r1g0935	935	-1.19242	-1.06578	0.95404	3.74302	43.2836	2.14236e-09	9.01871e-09		lipoprotein
PVE_r1g0936	936	-1.15801	-1.43137	1.26878	7.94536	55.6074	5.09487e-12	2.78327e-11	gatB	Aspartyl/glutamyl-tRNA(Asn/Gln) amidotransferase subunit B
PVE_r1g0937	937	-0.873141	-1.7153	0.977276	6.58132	54.4142	9.15527e-12	4.8206e-11	gatA	Glutamyl-tRNA(Gln) amidotransferase subunit A
PVE_r1g0938	938	-0.419304	-1.61012	0.43853	7.42679	59.0182	9.52751e-13	5.55975e-12	gatC	Aspartyl/glutamyl-tRNA(Asn/Gln) amidotransferase subunit C
PVE_r1g0939	939	-1.04313	-2.42399	1.23515	10.0133	116.725	3.91393e-25	6.58252e-24	mreB	Rod shape-determining protein MreB
PVE_r1g0940	940	-0.85619	-1.69356	1.29516	6.6092	51.0614	4.74691e-11	2.34265e-10		rod shape-determining protein MreC
PVE_r1g0941	941	-0.699267	-0.740535	0.689838	4.91663	13.1236	0.00437682	0.00811027		rod shape-determining protein MreD
PVE_r1g0942	942	-0.708394	-0.979234	0.957232	5.50773	26.1998	8.66138e-06	2.38676e-05		Maf-like protein Pfl01_0841
PVE_r1g0943	943	-0.216465	-0.159689	0.387676	6.91202	1.86389	0.601131	0.645956	rng	Ribonuclease G
PVE_r1g0944	944	-0.600459	-0.352426	0.439198	6.79087	8.091	0.0441679	0.0661408		hypothetical protein
PVE_r1g0945	945	-0.238976	0.847993	0.265914	6.9939	15.6889	0.00131328	0.0026802	NLP2	Nitrilase-like protein 2
PVE_r1g0946	946	-0.150802	0.576002	0.12738	7.55511	8.99391	0.029372	0.0459441	tldD	Metalloprotease TldD homolog
PVE_r1g0947	947	-0.435426	-0.805269	0.469042	8.14161	11.83	0.00798882	0.0141046		UPF0307 protein Pfl01_0846
PVE_r1g0948	948	-0.453772	-0.23448	0.404551	5.81448	1.25119	0.740756	0.771879	pmbA	Metalloprotease PmbA
PVE_r1g0949	949	2.02782	-1.32263	-0.099596	1.45246	59.155	8.90726e-13	5.21113e-12		FagA protein
PVE_r1g0950	950	1.02283	-0.712046	-0.565291	2.64829	37.6779	3.30693e-08	1.19957e-07	fumC1	Fumarate hydratase class II 1
PVE_r1g0951	951	0.680114	-0.227433	-1.14258	1.34354	16.3478	0.000962173	0.0020055		hypothetical protein
PVE_r1g0952	952	0.423181	-0.318791	0.0273568	1.83522	6.56224	0.0872401	0.121571	sodA	Superoxide dismutase [Mn]
PVE_r1g0953	953	0.814014	0.559384	-0.726386	1.14534	4.61493	0.202265	0.254084		zinc(II)-iron(II) family metal cation transporter permease
PVE_r1g0954	954	0.232611	0.0668012	-0.293608	7.1225	1.37056	0.71245	0.746475		phosphocarrier protein HPr
PVE_r1g0955	955	0.000732305	0.0456681	-0.00907815	8.45792	0.0539233	0.996723	0.99708		Nucleotide-binding protein PFLU_0879
PVE_r1g0956	956	0.517192	0.651839	-0.317678	8.38506	10.5107	0.0146885	0.0246307	ptsN	Nitrogen regulatory protein
PVE_r1g0957	957	1.92396	2.86277	-2.07392	13.1171	100.519	1.20215e-21	1.53236e-20	hpf	Ribosome hibernation promoting factor
PVE_r1g0958	958	-0.114186	0.169204	-0.0177349	9.74064	1.1157	0.773284	0.800776	rpoN	RNA polymerase sigma-54 factor
PVE_r1g0959	959	-0.316863	-0.953955	0.220981	6.813	27.8254	3.95182e-06	1.138e-05	lptB	Lipopolysaccharide export system ATP-binding protein LptB
PVE_r1g0960	960	-0.241889	-0.914408	0.369922	8.68923	17.1975	0.000643633	0.001382		organic solvent tolerance protein OstA
PVE_r1g0961	961	-0.329161	-1.38179	0.57674	8.13998	36.2895	6.50374e-08	2.28767e-07		lipopolysaccharide ABC transporter permease LptC
PVE_r1g0962	962	0.222055	-0.654515	-0.063316	6.04844	18.8556	0.000292856	0.000657029	kdsC	3-deoxy-D-manno-octulosonate 8-phosphate phosphatase KdsC
PVE_r1g0963	963	-0.00355872	-1.25081	0.388012	7.28381	40.5218	8.25902e-09	3.23971e-08	kdsD	Arabinose 5-phosphate isomerase KdsD
PVE_r1g0964	964	-0.297535	-0.830942	0.49823	7.05789	9.62057	0.0220827	0.0355597		Uncharacterized ABC transporter ATP-binding protein HI_1087
PVE_r1g0965	965	-0.343824	-0.854746	0.490256	6.60152	11.2036	0.0106743	0.0183721	mlaE	Probable phospholipid ABC transporter permease protein MlaE
PVE_r1g0966	966	-0.221593	0.1835	0.0871748	7.46343	3.00815	0.390371	0.447661		organic solvent ABC transporter substrate-binding protein
PVE_r1g0967	967	-0.467094	0.135604	0.303859	8.43145	5.29111	0.15168	0.197687	ttg2D	Toluene tolerance protein ttg2D
PVE_r1g0968	968	-0.72434	0.0722888	0.245289	4.31809	15.0715	0.00175655	0.00349625		anti-sigma factor antagonist
PVE_r1g0969	969	-1.42365	-2.42964	1.75965	5.81043	151.648	1.16221e-32	3.39972e-31		BolA family transcriptional regulator
PVE_r1g0970	970	-1.34611	-2.42985	1.67859	9.73739	133.679	8.71313e-29	1.96836e-27	murA	UDP-N-acetylglucosamine 1-carboxyvinyltransferase
PVE_r1g0971	971	-0.276171	-0.83877	0.444125	7.71805	14.2541	0.00257887	0.00499078	hisG	ATP phosphoribosyltransferase
PVE_r1g0972	972	-0.766346	-1.62546	0.9788	5.67336	86.7586	1.08799e-18	1.05337e-17	hisD	Histidinol dehydrogenase
PVE_r1g0973	973	-0.792964	-1.41887	0.805143	6.21569	62.0873	2.10471e-13	1.31329e-12	hisC1	Histidinol-phosphate aminotransferase 1
PVE_r1g0974	974	-1.14434	-1.89167	1.35211	6.74444	46.1027	5.39333e-10	2.42257e-09	uraA	Probable uracil permease
PVE_r1g0975	975	-0.527213	-1.85002	1.03056	6.74591	76.2939	1.91318e-16	1.53705e-15	upp	Uracil phosphoribosyltransferase
PVE_r1g0976	976	-0.511381	-2.43139	0.844081	7.7412	106.599	5.918e-23	8.30097e-22		hypoxanthine phosphoribosyltransferase
PVE_r1g0977	977	-1.04292	-1.81568	1.53513	3.42181	29.3901	1.85418e-06	5.57638e-06		cupin
PVE_r1g0978	978	-1.02505	-2.43791	1.6084	6.72792	125.776	4.39691e-27	8.59909e-26		hypothetical protein
PVE_r1g0979	979	-0.480681	-1.65747	0.662471	5.97823	34.9835	1.22806e-07	4.18421e-07		aminopeptidase
PVE_r1g0981	981	1.65647	0.822786	-1.39018	9.31789	29.8778	1.46419e-06	4.45638e-06	mqo	Probable malate:quinone oxidoreductase
PVE_r1g0983	983	0.0897306	1.10988	-0.323205	7.21011	28.5385	2.7996e-06	8.23165e-06		hypothetical protein
PVE_r1g0984	984	-0.179728	-0.532798	0.297943	2.13253	3.38485	0.336006	0.393801		Conserved hypothetical protein
PVE_r1g0985	985	-1.51809	-1.60696	0.879642	3.90447	29.0937	2.14017e-06	6.38674e-06		hypothetical protein
PVE_r1g0986	986	-0.645746	-1.79758	1.32611	6.32145	59.1823	8.78867e-13	5.14615e-12		glycerol acyltransferase
PVE_r1g0987	987	1.23748	1.77923	-1.30338	5.92719	55.5971	5.12062e-12	2.79511e-11		hypothetical protein
PVE_r1g0988	988	0.991022	1.33093	-0.94185	4.57686	43.7554	1.70098e-09	7.2498e-09		hypothetical protein
PVE_r1g0989	989	0.29603	0.161315	-0.110783	4.42152	2.54618	0.467003	0.522327		hypothetical protein
PVE_r1g0990	990	-1.02461	-2.43881	1.46551	3.34279	97.2545	6.04993e-21	7.23982e-20		peptidase M48
PVE_r1g0991	991	-0.451977	-0.779875	1.1073	5.53151	7.56768	0.0558447	0.0814352		membrane protein
PVE_r1g0992	992	-0.301332	-1.26283	0.697435	5.37539	28.903	2.34705e-06	6.96081e-06	rsmC	Ribosomal RNA small subunit methyltransferase C
PVE_r1g0993	993	0.643968	0.0712227	-0.436188	3.81356	8.44464	0.0376629	0.0574554	hprA	Glycerate dehydrogenase
PVE_r1g0994	994	2.04928	-0.579664	-1.21752	5.18379	104.703	1.51397e-22	2.06437e-21		lysine transporter LysE
PVE_r1g0995	995	0.096836	0.635143	-0.295634	5.63963	12.1635	0.00684346	0.0122467		hypothetical protein
PVE_r1g0996	996	0.313423	0.22196	-0.0761456	4.34561	4.27951	0.232821	0.28694		hypothetical protein
PVE_r1g0997	997	0.0123476	2.89703	-0.43986	7.9867	132.566	1.51395e-28	3.37555e-27		long-chain fatty acid--CoA ligase
PVE_r1g0998	998	-0.0148369	3.16878	-1.12302	10.5329	167.411	4.60794e-36	1.74261e-34		hypothetical protein
PVE_r1g0999	999	0.882176	3.55537	-2.24678	9.69132	125.104	6.13721e-27	1.18336e-25		Uncharacterized protein PA3922
PVE_r1g1000	1000	0.263498	0.73525	-0.802177	7.09681	10.7531	0.0131389	0.0222283		LuxR family transcriptional regulator
PVE_r1g1001	1001	0.26883	1.01166	-0.265328	4.88812	30.5031	1.08156e-06	3.34383e-06		beta-lactamase
PVE_r1g1002	1002	-0.324483	0.248932	0.578619	8.36991	11.6717	0.00859662	0.0150882		cell envelope biogenesis protein OmpA
PVE_r1g1003	1003	-0.624397	-0.389892	0.59079	7.35593	6.48335	0.0903214	0.125152		phospholipid-binding protein
PVE_r1g1004	1004	-0.675862	-1.15115	0.638268	6.92223	38.6019	2.1076e-08	7.87045e-08	gmhA	Phosphoheptose isomerase
PVE_r1g1005	1005	-0.504264	-1.24388	0.761352	6.30425	35.9267	7.76044e-08	2.70057e-07		UPF0102 protein Pfl01_4685
PVE_r1g1006	1006	-0.206974	-0.418988	0.399018	7.04418	3.90746	0.271632	0.327922		hypothetical protein
PVE_r1g1007	1007	0.223845	-0.523491	0.229838	6.32151	7.91421	0.0478184	0.0710323	rsmI	Ribosomal RNA small subunit methyltransferase I
PVE_r1g1009	1009	0.476559	0.679251	-0.489221	7.18931	10.0713	0.0179698	0.0295325	rsmH	Ribosomal RNA small subunit methyltransferase H
PVE_r1g1010	1010	0.065042	0.138402	-0.040117	6.13157	0.697118	0.873882	0.889475		cell division protein FtsL
PVE_r1g1011	1011	0.048479	0.0415477	-0.164953	7.71077	0.264261	0.966604	0.970003	ftsI	Peptidoglycan synthase FtsI
PVE_r1g1012	1012	0.0345262	0.140907	-0.19789	7.6834	0.529974	0.912259	0.923047	murE	UDP-N-acetylmuramoyl-L-alanyl-D-glutamate--2,6- diaminopimelate ligase
PVE_r1g1013	1013	-0.0498581	0.140142	-0.101885	6.69863	0.718181	0.86892	0.885214	murF	UDP-N-acetylmuramoyl-tripeptide--D-alanyl-D- alanine ligase
PVE_r1g1014	1014	-0.130624	-0.238921	0.161113	7.34893	1.00529	0.799972	0.824794	mraY	Phospho-N-acetylmuramoyl-pentapeptide- transferase
PVE_r1g1015	1015	0.390541	0.223017	-0.492293	6.59491	2.84177	0.416669	0.473614	murD	UDP-N-acetylmuramoylalanine--D-glutamate ligase
PVE_r1g1016	1016	-0.182365	-0.0626233	0.192716	7.07001	0.3839	0.943548	0.949792	ftsW	Putative lipid II flippase FtsW
PVE_r1g1017	1017	-0.130899	0.0130929	0.209095	6.77016	0.808127	0.847522	0.867029	murG	UDP-N-acetylglucosamine--N-acetylmuramyl- (pentapeptide) pyrophosphoryl-undecaprenol N-acetylglucosamine transferase
PVE_r1g1018	1018	0.216124	0.212285	-0.252487	7.07552	0.893207	0.827067	0.849021	murC	UDP-N-acetylmuramate--L-alanine ligase
PVE_r1g1019	1019	0.17193	0.184363	-0.129579	7.49132	0.976599	0.806914	0.831075	ddl	D-alanine--D-alanine ligase
PVE_r1g1020	1020	0.147986	0.455377	-0.308648	7.41277	4.16862	0.243823	0.298456	ftsQ	Cell division protein FtsQ
PVE_r1g1021	1021	0.175684	0.262416	-0.135831	9.02093	1.94047	0.584853	0.63094	ftsA	Cell division protein FtsA
PVE_r1g1022	1022	0.425617	0.753728	-0.550955	11.0538	8.54265	0.0360321	0.0553078	ftsZ	Cell division protein FtsZ
PVE_r1g1023	1023	0.0038344	-0.290736	-0.0887609	9.86531	3.02254	0.388163	0.445577	lpxC	UDP-3-O-[3-hydroxymyristoyl] N-acetylglucosamine deacetylase
PVE_r1g1024	1024	0.611572	0.783983	-0.814353	5.46073	13.7635	0.00324536	0.00615872		deoxyribonuclease
PVE_r1g1025	1025	-1.49137	-1.90047	2.10412	3.35276	51.4873	3.8518e-11	1.91889e-10		porin
PVE_r1g1026	1026	0.482116	0.744846	-0.346706	4.10513	14.2386	0.00259776	0.0050245		sensor histidine kinase
PVE_r1g1027	1027	0.607199	1.08438	-0.445596	1.9812	17.0524	0.000689415	0.00147378	czcR	Transcriptional activator protein CzcR
PVE_r1g1028	1028	-0.688417	-0.969522	0.83299	2.925	15.0017	0.00181519	0.00360122	mdtB	Multidrug resistance protein MdtB
PVE_r1g1029	1029	-0.0962344	-0.843755	0.693918	1.80864	7.74336	0.0516243	0.0759932		RND transporter MFP subunit
PVE_r1g1030	1030	-0.108618	-1.4698	0.148589	4.29086	43.4589	1.96638e-09	8.32914e-09		Conserved hypothetical protein
PVE_r1g1031	1031	0.11532	-0.304604	-0.933243	5.11123	30.7014	9.8244e-07	3.0498e-06		Fe-S oxidoreductase
PVE_r1g1032	1032	-0.321626	-0.790374	0.674314	2.20354	5.29588	0.15137	0.197395		amino acid ABC transporter substrate-binding protein
PVE_r1g1033	1033	0.217636	-0.0897073	-0.572101	3.45665	2.47041	0.480662	0.534285		GNAT family acetyltransferase
PVE_r1g1034	1034	0.400846	-0.0163717	-0.48283	6.46078	3.18563	0.36388	0.42152		chemotaxis protein CheW
PVE_r1g1035	1035	0.609037	0.10842	-0.400732	5.74675	7.41539	0.0597727	0.0866647	ghrB	Glyoxylate/hydroxypyruvate reductase B
PVE_r1g1036	1036	0.568189	0.998413	-0.904564	0.894902	3.70065	0.295656	0.353003		hypothetical protein
PVE_r1g1037	1037	0.863443	0.261128	-0.762694	5.55331	14.4691	0.00233147	0.00454928		LysR family transcriptional regulator
PVE_r1g1038	1038	1.43376	-0.42194	-1.09729	4.88224	70.941	2.68382e-15	1.97111e-14		RND transporter
PVE_r1g1039	1039	1.01438	-0.57765	-0.742736	2.47124	39.2384	1.54508e-08	5.85932e-08		fusaric acid resistance protein
PVE_r1g1041	1041	0.754244	0.122436	-1.23914	2.02593	19.5539	0.000209984	0.000479913		membrane protein
PVE_r1g1042	1042	-0.778318	-0.302089	0.635955	0.946268	3.79542	0.284419	0.341193		hypothetical protein
PVE_r1g1045	1045	-1.3474	-1.83183	1.44382	1.56399	34.7772	1.35772e-07	4.60533e-07		hypothetical protein
PVE_r1g1046	1046	1.27717	1.4422	-0.916776	4.39437	54.7597	7.72638e-12	4.11151e-11		hypothetical protein
PVE_r1g1047	1047	1.04559	1.10697	-0.676019	4.63636	24.5977	1.8739e-05	4.95819e-05		short-chain dehydrogenase
PVE_r1g1048	1048	0.694035	0.858127	-0.187887	3.77774	23.1445	3.76769e-05	9.56595e-05		multidrug transporter
PVE_r1g1049	1049	-0.0835151	-0.0862017	0.186131	0.898513	0.0810963	0.994005	0.995168		transposase
PVE_r1g1050	1050	-0.135292	0.916162	-0.250882	4.28525	13.8085	0.00317773	0.00604547	algA	Alginate biosynthesis protein AlgA
PVE_r1g1051	1051	0.122967	1.68422	-0.622305	2.58022	29.8408	1.49065e-06	4.52284e-06	algF	Alginate biosynthesis protein AlgF
PVE_r1g1052	1052	-0.59551	1.03591	-0.553321	2.9063	14.0747	0.00280517	0.00538458	algJ	Probable alginate O-acetylase AlgJ
PVE_r1g1053	1053	-0.98849	0.912951	-0.0456248	0.966319	15.6151	0.00135976	0.0027647	algI	Probable alginate O-acetylase AlgI
PVE_r1g1054	1054	-0.428553	1.76887	-0.620658	3.44874	47.2111	3.13414e-10	1.42736e-09	algL	Alginate lyase
PVE_r1g1055	1055	-0.459457	1.47294	-0.0746611	3.63127	33.4882	2.5407e-07	8.39339e-07	algX	Alginate biosynthesis protein AlgX
PVE_r1g1056	1056	-0.425229	0.0160231	0.618809	2.24004	2.39719	0.494157	0.547154	algG	Poly(beta-D-mannuronate) C5 epimerase
PVE_r1g1057	1057	-0.884738	0.564484	0.141054	1.26316	10.0734	0.0179521	0.0295176	algE	Alginate production protein AlgE
PVE_r1g1058	1058	-0.474313	0.304367	0.422073	2.02728	4.60176	0.203391	0.255405	algK	Alginate biosynthesis protein AlgK
PVE_r1g1060	1060	-0.650891	-0.106109	1.23258	1.36265	7.24391	0.0645169	0.0926965	alg8	Glycosyltransferase alg8
PVE_r1g1061	1061	-1.34453	-0.742884	1.87904	3.276	6.61876	0.0850948	0.118881	algD	GDP-mannose 6-dehydrogenase
PVE_r1g1062	1062	-0.744026	-1.95164	1.18735	5.62344	91.479	1.05403e-19	1.09982e-18		UPF0246 protein PFLU_0992
PVE_r1g1063	1063	-0.0350225	-0.197599	0.24422	5.81591	0.986821	0.804441	0.829027		polysaccharide deacetylase
PVE_r1g1064	1064	2.49768	4.48872	-3.09631	11.1645	113.279	2.16019e-24	3.4548e-23		ATPase
PVE_r1g1065	1065	0.669676	0.0158484	-0.54615	6.6567	11.7145	0.00842817	0.0148125	moaC	Cyclic pyranopterin monophosphate synthase accessory protein
PVE_r1g1066	1066	0.626533	-0.0658722	-0.363483	3.88502	9.61075	0.0221818	0.0356838		Conserved hypothetical protein
PVE_r1g1067	1067	0.451586	-0.0855576	-0.263262	5.34313	8.16639	0.0426952	0.0641319	moaE	Molybdopterin synthase catalytic subunit
PVE_r1g1068	1068	-0.025905	-0.477681	0.00326816	7.6622	8.60257	0.0350694	0.0539681	rhlB	ATP-dependent RNA helicase RhlB
PVE_r1g1069	1069	0.215543	-0.428522	-0.150723	7.47188	8.51512	0.0364831	0.0558923	estB	Carboxylesterase 2
PVE_r1g1070	1070	-0.499415	1.20358	-1.47425	8.86383	45.3076	7.95967e-10	3.50379e-09	yhdW	Putative amino-acid ABC transporter-binding protein YhdW
PVE_r1g1071	1071	-0.920208	0.235952	-0.636496	5.93722	35.6987	8.67139e-08	3.00289e-07	yhdX	Putative amino-acid ABC transporter permease protein YhdX
PVE_r1g1072	1072	-0.740723	0.291361	-0.843722	5.34454	44.2284	1.34967e-09	5.81405e-09	yhdY	Inner membrane amino-acid ABC transporter permease protein YhdY
PVE_r1g1073	1073	-0.426246	0.509397	-0.983823	6.87065	33.598	2.40871e-07	7.99206e-07	yhdZ	Uncharacterized amino-acid ABC transporter ATP-binding protein YhdZ
PVE_r1g1074	1074	0.325743	0.403324	-0.210282	5.71478	3.52932	0.31698	0.374607		transcriptional regulator
PVE_r1g1075	1075	0.280503	0.132183	-0.10702	5.98151	1.10351	0.776227	0.803702		motility quorum-sensing regulator MqsR
PVE_r1g1076	1076	2.79837	0.585338	-1.54519	3.75161	96.9335	7.09166e-21	8.42751e-20		GntR family transcriptional regulator
PVE_r1g1078	1078	2.4683	0.319186	-1.67154	2.54668	41.0714	6.31512e-09	2.51466e-08		MFS transporter
PVE_r1g1084	1084	-0.544661	-0.892734	1.62152	1.16101	7.29991	0.0629288	0.0907984		hypothetical protein
PVE_r1g1086	1086	-0.162402	-0.0949596	-0.344624	1.64287	2.94131	0.400763	0.458196		hypothetical protein
PVE_r1g1087	1087	-0.0282463	0.402944	0.166175	4.68653	5.50473	0.138356	0.182265		response regulator receiver protein
PVE_r1g1088	1088	0.180579	0.0122911	0.470714	6.02749	9.24625	0.0261898	0.0413922		hypothetical protein
PVE_r1g1089	1089	-0.223394	-0.77522	0.463425	4.97922	12.284	0.00647099	0.0116563		ketosteroid isomerase
PVE_r1g1090	1090	0.276696	-0.561068	-0.0643895	4.35102	16.3611	0.000956149	0.00199416		GIY-YIG nuclease
PVE_r1g1091	1091	0.776293	2.18513	-1.16195	6.6891	55.0311	6.76194e-12	3.63671e-11		glutathione S-transferase
PVE_r1g1092	1092	0.0625163	1.22565	-0.211011	5.03288	38.5908	2.11903e-08	7.9088e-08		TonB-dependent receptor
PVE_r1g1093	1093	-0.24585	-0.406877	0.413681	3.58506	3.35035	0.340696	0.397895	dacC	D-alanyl-D-alanine carboxypeptidase DacC
PVE_r1g1094	1094	-0.231006	-1.28043	0.819113	3.2826	21.2906	9.16121e-05	0.00022003		IclR family transcriptional regulator
PVE_r1g1095	1095	0.286614	3.53495	0.166785	6.58417	167.22	5.06675e-36	1.9056e-34	hmgA	Homogentisate 1,2-dioxygenase
PVE_r1g1096	1096	1.16794	3.42185	-1.09057	6.38775	146.338	1.62465e-31	4.43057e-30	FAH	Fumarylacetoacetase
PVE_r1g1097	1097	0.628773	3.10139	-0.896947	4.44643	104.528	1.65116e-22	2.24696e-21	maiA	Maleylacetoacetate isomerase
PVE_r1g1098	1098	1.12744	1.52037	-1.13823	5.32075	57.8686	1.6768e-12	9.56475e-12		UPF0162 protein PA3419
PVE_r1g1099	1099	1.4261	2.76145	-1.70863	5.62407	71.2305	2.32668e-15	1.71803e-14	yqiT	Leucine dehydrogenase
PVE_r1g1100	1100	0.499721	-0.346215	0.0608466	8.74622	8.93352	0.0301879	0.0471127		Conserved hypothetical protein
PVE_r1g1101	1101	0.114909	-0.0138061	0.529695	5.73469	14.2706	0.00255904	0.00495801		hypothetical protein
PVE_r1g1102	1102	0.286445	0.292663	-0.156306	6.70018	3.21138	0.360169	0.417786		PsiE family protein
PVE_r1g1103	1103	-0.0784544	-0.892917	0.143569	7.56401	10.883	0.0123755	0.0210408		hypothetical protein
PVE_r1g1104	1104	0.864117	0.719807	-0.362596	6.73971	9.92848	0.0191839	0.0313623		hypothetical protein
PVE_r1g1105	1105	-0.285151	0.172563	-0.145357	8.97226	3.60326	0.307615	0.365306		hypothetical protein
PVE_r1g1106	1106	0.698802	1.08871	-1.1447	4.73728	8.47103	0.0372169	0.0568764		hypothetical protein
PVE_r1g1107	1107	0.751268	0.137108	-0.645912	2.95251	6.23642	0.100658	0.137224		hypothetical protein
PVE_r1g1108	1108	0.61877	0.310871	-0.893735	2.27603	2.85377	0.414724	0.471637		hypothetical membrane protein
PVE_r1g1109	1109	-0.272231	-0.356544	0.0903278	1.23742	1.69227	0.638653	0.680084		hypothetical protein
PVE_r1g1110	1110	0.30876	0.197277	-0.443524	3.31497	0.687465	0.876148	0.891517		hypothetical protein
PVE_r1g1113	1113	0.117244	-0.437979	-0.12439	4.24872	3.43443	0.329367	0.387241		relaxase
PVE_r1g1114	1114	0.191849	-0.838151	0.106727	2.20963	6.09038	0.107295	0.145174		hypothetical protein
PVE_r1g1115	1115	0.273588	-0.791903	0.207552	3.94065	6.90284	0.07506	0.106286		hypothetical protein
PVE_r1g1116	1116	0.50377	0.650638	-0.486673	9.16498	3.16774	0.36648	0.424055		hypothetical protein
PVE_r1g1117	1117	-0.107281	3.36014	-0.198106	6.79085	176.789	4.35356e-38	1.86251e-36		hypothetical protein
PVE_r1g1118	1118	-0.0939989	0.61344	0.333523	1.83061	10.4476	0.0151208	0.0252999		hypothetical membrane protein
PVE_r1g1119	1119	2.35234	4.58538	-2.43179	13.5348	210.011	2.89591e-45	1.87005e-43		ribosomal subunit interface protein
PVE_r1g1120	1120	-0.0996193	0.197585	0.348531	1.13125	2.35735	0.501623	0.553987		MFS transporter
PVE_r1g1121	1121	0.0869114	0.638005	0.634045	1.44635	20.4494	0.000136965	0.000322285		Conserved hypothetical protein
PVE_r1g1123	1123	-0.358871	-1.93096	0.677627	1.49346	30.0622	1.33911e-06	4.09754e-06		hypothetical protein
PVE_r1g1124	1124	-0.433404	-0.381974	0.631529	1.74605	2.07765	0.556448	0.604682		peptidase
PVE_r1g1125	1125	-1.35616	-1.67081	0.643507	0.789657	26.1693	8.7896e-06	2.42112e-05		hypothetical membrane protein
PVE_r1g1126	1126	0.16535	-1.33963	0.0159125	0.673191	14.9874	0.00182746	0.00362053		RNA polymerase subunit sigma-24
PVE_r1g1127	1127	-0.937885	-1.58817	1.7341	3.5782	21.8254	7.09214e-05	0.00017313		sugar ABC transporter substrate-binding protein
PVE_r1g1129	1129	-0.546516	-0.802488	1.31819	1.76549	7.32805	0.0621453	0.0898004		Nucleoid-associated protein PFL_1060
PVE_r1g1132	1132	-0.0861635	1.87843	-0.84551	3.28831	34.8878	1.28659e-07	4.37926e-07	ybhF	Uncharacterized ABC transporter ATP-binding protein YbhF
PVE_r1g1136	1136	0.164128	-0.133627	-0.0124631	2.73275	0.924964	0.8194	0.842414		hypothetical protein
PVE_r1g1138	1138	-0.670876	-0.774828	0.633195	3.77724	13.7576	0.00325433	0.0061706		hypothetical protein
PVE_r1g1140	1140	-0.130491	-1.08768	0.373087	4.55652	28.516	2.83012e-06	8.30711e-06		Nucleoid-associated protein PSPPH_1145
PVE_r1g1141	1141	-1.28524	-0.03691	0.867498	9.93902	19.6193	0.000203545	0.00046707		Conserved hypothetical protein
PVE_r1g1142	1142	-0.147107	-0.657928	0.691619	5.88063	10.307	0.0161286	0.0267897	rlmF	Ribosomal RNA large subunit methyltransferase F
PVE_r1g1143	1143	-0.669998	-2.4428	1.16713	8.17331	101.702	6.69025e-22	8.77295e-21	valS	Valine--tRNA ligase
PVE_r1g1144	1144	0.339533	-0.0907761	-0.204552	6.15997	4.52894	0.209724	0.262586		DNA polymerase III subunit chi
PVE_r1g1145	1145	-0.319402	-1.64948	0.523358	4.53194	51.0907	4.67919e-11	2.31577e-10	holC	DNA polymerase III subunit chi
PVE_r1g1146	1146	-0.0215609	-0.681478	0.173489	7.84807	11.2616	0.0103921	0.0179224	pepA	Probable cytosol aminopeptidase
PVE_r1g1147	1147	-0.318799	-1.50405	0.677898	6.02143	50.0051	7.96929e-11	3.81467e-10		permease
PVE_r1g1148	1148	-0.779752	-1.42658	0.849156	4.68836	33.5089	2.51527e-07	8.32949e-07		permease
PVE_r1g1149	1149	-0.377659	-1.20548	0.682824	8.93379	30.0651	1.33722e-06	4.09359e-06	lepA	Elongation factor 4
PVE_r1g1150	1150	-0.853448	-1.29695	0.971218	7.29774	30.9929	8.52984e-07	2.67338e-06	lepB	Signal peptidase I
PVE_r1g1151	1151	-0.911991	-1.59595	0.936309	6.69802	59.1152	9.08355e-13	5.30973e-12	rnc	Ribonuclease 3
PVE_r1g1152	1152	-1.16376	-1.49463	1.1898	7.74303	51.0893	4.6823e-11	2.31577e-10	era	GTPase Era
PVE_r1g1153	1153	-0.370312	-2.4468	1.26133	5.52971	38.0724	2.72851e-08	1.00201e-07	recO	DNA repair protein RecO
PVE_r1g1154	1154	0.0462525	-0.518494	0.300449	4.43513	7.58211	0.0554858	0.0810309	pdxJ	Pyridoxine 5'-phosphate synthase
PVE_r1g1155	1155	-0.549365	-1.5191	0.775062	5.20454	43.2914	2.13421e-09	8.98997e-09		copper oxidase
PVE_r1g1156	1156	-0.871922	-1.15026	0.957134	2.415	12.5472	0.00572549	0.0104065		CRISPR-associated protein Csn1
PVE_r1g1157	1157	-0.5657	-1.56326	0.738339	4.98651	36.1136	7.0854e-08	2.47699e-07	cmoB	tRNA (mo5U34)-methyltransferase
PVE_r1g1158	1158	-0.251323	-1.80626	0.750489	4.62238	58.0664	1.52137e-12	8.72178e-12	cmoA	tRNA (cmo5U34)-methyltransferase
PVE_r1g1159	1159	0.144287	0.0181939	0.177042	3.42756	1.63136	0.6523	0.692247		membrane protein
PVE_r1g1160	1160	0.0603877	-0.162036	0.202165	4.74443	1.6582	0.646267	0.686538		peptidase inhibitor I42
PVE_r1g1161	1161	0.374261	1.32515	-0.337331	9.48322	37.7509	3.19142e-08	1.16198e-07	lon2	Lon protease 2
PVE_r1g1162	1162	-0.156804	-0.734379	0.462825	3.84092	7.39788	0.0602413	0.0873071		GntR family transcriptional regulator
PVE_r1g1163	1163	-0.197206	4.35741	-0.0499148	5.15	108.091	2.82632e-23	4.0901e-22		hypothetical protein
PVE_r1g1164	1164	0.209677	5.20697	-0.532586	6.44236	236.289	6.04051e-51	4.80783e-49	pgdA	Peptidoglycan deacetylase
PVE_r1g1165	1165	-0.128621	3.94188	-0.115244	6.19092	197.298	1.61826e-42	9.23085e-41		MFS transporter
PVE_r1g1166	1166	0.718253	4.9293	-1.37694	3.57231	133.388	1.00657e-28	2.26643e-27	fabG	3-oxoacyl-[acyl-carrier-protein] reductase FabG
PVE_r1g1167	1167	0.263062	3.87169	-0.684467	3.5471	128.068	1.41042e-27	2.86478e-26		3-oxoacyl-ACP reductase
PVE_r1g1168	1168	0.433989	4.35494	-0.973796	2.35595	127.834	1.58397e-27	3.19831e-26		Conserved hypothetical protein
PVE_r1g1169	1169	0.752332	3.50363	-1.26151	1.98248	54.462	8.94282e-12	4.71963e-11		hypothetical protein
PVE_r1g1170	1170	0.134809	1.64	0.213378	1.26556	34.021	1.9611e-07	6.55776e-07		hypothetical protein
PVE_r1g1171	1171	0.207201	2.22515	-0.696169	2.4018	64.6098	6.07897e-14	3.98569e-13		Conserved hypothetical protein
PVE_r1g1173	1173	0.741299	2.03698	-0.910192	3.10092	40.6549	7.73935e-09	3.04809e-08		cobalamin biosynthesis protein CobW
PVE_r1g1174	1174	0.0801243	0.568531	-0.0414535	4.31548	11.1666	0.0108583	0.0186513		hypothetical protein
PVE_r1g1175	1175	1.20574	3.00754	-1.63581	7.14667	101.619	6.97358e-22	9.10958e-21	gdhA	Quinoprotein glucose dehydrogenase A
PVE_r1g1176	1176	-0.524582	-0.922898	0.749754	2.30342	10.2441	0.0166014	0.0275082		TonB-denpendent receptor
PVE_r1g1177	1177	-0.0413125	-0.208868	-0.136705	2.85811	1.92757	0.587574	0.633377		Conserved hypothetical protein
PVE_r1g1178	1178	0.227299	-0.925504	-0.450385	2.71426	21.2687	9.25799e-05	0.000222198		membrane protein
PVE_r1g1179	1179	-0.0654096	0.727381	-0.386421	4.27635	12.966	0.00471068	0.0086819		FAD-binding protein
PVE_r1g1180	1180	-0.270917	0.683298	0.136581	5.33941	19.1345	0.000256439	0.000578552		PadR family transcriptional regulator
PVE_r1g1181	1181	0.137354	0.0584728	0.292335	1.5504	2.75863	0.430356	0.48731		hypothetical protein
PVE_r1g1182	1182	-0.247565	-0.239041	0.600171	1.59065	1.89641	0.594184	0.639696		hypothetical protein
PVE_r1g1183	1183	-0.241414	-0.171933	0.903295	1.4038	4.76145	0.190122	0.24073		P pilus assembly protein, porin PapC
PVE_r1g1186	1186	-0.317247	-0.444431	0.746909	1.19343	1.83877	0.606536	0.650844		hypothetical protein
PVE_r1g1187	1187	1.29647	1.76265	-0.343468	1.90439	37.3079	3.96048e-08	1.42606e-07		hypothetical protein
PVE_r1g1188	1188	3.82835	4.53193	-4.17882	5.91779	149.603	3.20898e-32	9.22919e-31		glycosyl transferase family 51
PVE_r1g1189	1189	0.814167	0.728335	-0.400064	1.54275	9.24321	0.0262261	0.0414398		hypothetical protein
PVE_r1g1190	1190	0.915429	-0.0356256	0.185322	5.06532	27.8815	3.84617e-06	1.10944e-05	ytnA	Uncharacterized amino acid permease YtnA
PVE_r1g1191	1191	-1.10531	-0.754996	1.11477	4.18182	15.4215	0.00148965	0.00300698		hypothetical protein
PVE_r1g1192	1192	-1.24053	-1.8889	1.5449	3.14593	63.9907	8.24574e-14	5.34996e-13		hypothetical protein
PVE_r1g1193	1193	-0.212804	-2.45466	-0.421185	4.5497	9.45159	0.023852	0.0379778		membrane protein
PVE_r1g1195	1195	0.282217	0.7184	0.215231	5.73039	39.1516	1.6119e-08	6.08912e-08		antibiotic biosynthesis monooxygenase
PVE_r1g1196	1196	0.240644	-1.00916	0.268296	5.56381	31.2321	7.59589e-07	2.39052e-06		glutamate synthase
PVE_r1g1197	1197	1.16294	0.946484	-0.79482	5.83417	29.8718	1.46844e-06	4.46733e-06		XRE family transcriptional regulator
PVE_r1g1198	1198	0.645143	1.09381	-1.58709	6.43639	20.2476	0.000150823	0.000352711		ATPase
PVE_r1g1199	1199	0.966812	1.33295	-1.7271	6.5356	24.3736	2.08728e-05	5.48884e-05		sensor histidine kinase
PVE_r1g1200	1200	1.43551	1.83898	-2.08086	5.94731	54.3561	9.42029e-12	4.95633e-11		cytochrome B6
PVE_r1g1201	1201	1.31402	2.53536	-2.00893	7.38538	50.7667	5.48526e-11	2.68402e-10		diguanylate cyclase
PVE_r1g1202	1202	0.0746008	0.50321	-0.521795	8.63215	4.49497	0.212739	0.265682		chemotaxis protein CheY
PVE_r1g1203	1203	-0.22236	-0.513174	0.270826	5.5189	7.61341	0.0547149	0.0800606		DNA mismatch repair protein MutT
PVE_r1g1204	1204	0.168642	0.732066	-0.0835369	4.68729	23.0882	3.87085e-05	9.81696e-05	metR	HTH-type transcriptional regulator MetR
PVE_r1g1205	1205	-0.374433	-0.179536	0.30773	5.07949	2.18108	0.535684	0.585276		hypothetical protein
PVE_r1g1206	1206	-0.0113391	0.332967	0.398204	2.98986	12.5151	0.00581165	0.0105491		hypothetical protein
PVE_r1g1207	1207	0.106731	0.164929	0.413468	1.95138	4.42602	0.218985	0.271992		alpha/beta hydrolase
PVE_r1g1208	1208	0.297943	0.756752	-0.0313957	4.45164	26.0187	9.45202e-06	2.59731e-05		DSBA oxidoreductase
PVE_r1g1209	1209	-2.07842	-1.26727	1.5047	2.72122	50.0744	7.70284e-11	3.69747e-10		Arginase
PVE_r1g1210	1210	-2.10917	-1.05772	2.09662	2.21449	29.7775	1.5371e-06	4.65346e-06		transporter
PVE_r1g1211	1211	-1.36788	-0.324964	1.49416	1.29221	10.7433	0.0131982	0.0223121		transporter
PVE_r1g1212	1212	1.09788	2.19081	-1.1349	4.82819	88.3524	4.94782e-19	4.93912e-18		structural protein MipA
PVE_r1g1213	1213	-1.12903	-2.45887	0.30715	6.84223	159.194	2.73625e-34	8.91886e-33		2,3-diketo-5-methylthio-1-phosphopentane phosphatase
PVE_r1g1214	1214	-1.37196	-2.46104	1.68924	7.64537	116.778	3.81344e-25	6.44518e-24		adenosylmethionine-8-amino-7-oxononanoate aminotransferase
PVE_r1g1215	1215	-1.35529	-2.47456	1.91492	3.33063	85.4877	2.03925e-18	1.93334e-17		esterase
PVE_r1g1216	1216	-1.46499	0.510812	1.3534	5.24175	70.0577	4.14851e-15	2.98911e-14		hypothetical protein
PVE_r1g1217	1217	-0.725458	0.343892	0.55829	5.52718	18.9277	0.000282967	0.000635259		sensor histidine kinase
PVE_r1g1218	1218	-0.531046	0.466981	0.112639	5.01526	14.7639	0.00202996	0.00399974	atoC	Acetoacetate metabolism regulatory protein AtoC
PVE_r1g1219	1219	-1.14227	-0.59708	0.826102	2.46108	13.0373	0.00455658	0.00841148		0
PVE_r1g1220	1220	-0.855673	-0.967182	0.728403	5.24568	18.438	0.000357212	0.000791813	dctD	C4-dicarboxylate transport transcriptional regulatory protein DctD
PVE_r1g1221	1221	-0.664655	-0.968766	0.872508	5.08379	15.5136	0.00142641	0.00289212		sensor histidine kinase
PVE_r1g1222	1222	-0.710385	0.404372	0.579203	7.96117	18.8244	0.000297226	0.000665961	gltL	Glutamate/aspartate transport ATP-binding protein GltL
PVE_r1g1223	1223	-0.555915	0.261541	0.431266	5.38562	7.48301	0.0579966	0.0842859		amino acid ABC transporter permease
PVE_r1g1224	1224	-0.877913	0.0806697	0.734263	5.95433	12.6735	0.00539858	0.00985683	gltJ	Glutamate/aspartate transport system permease protein GltJ
PVE_r1g1225	1225	-0.428992	0.596578	0.107254	10.548	9.70453	0.0212522	0.0343659	gltI	Glutamate/aspartate periplasmic-binding protein
PVE_r1g1226	1226	1.70768	4.21438	-1.92727	8.61057	81.2193	1.68061e-17	1.44884e-16	glpD	Glycerol-3-phosphate dehydrogenase
PVE_r1g1227	1227	0.350141	0.196569	-0.0627439	6.60697	3.72033	0.29329	0.350484	glpR	Glycerol-3-phosphate regulon repressor
PVE_r1g1228	1228	-0.319002	2.68239	-0.68985	7.27281	89.1952	3.26151e-19	3.31232e-18	glpK	Glycerol kinase
PVE_r1g1229	1229	-0.357425	2.5415	-0.642845	7.01121	60.6501	4.26928e-13	2.58384e-12	glpF	Glycerol uptake facilitator protein
PVE_r1g1230	1230	0.00206665	0.835434	0.0549247	5.79442	15.0085	0.00180936	0.00359092	ybaK	Cys-tRNA(Pro)/Cys-tRNA(Cys) deacylase YbaK
PVE_r1g1231	1231	-0.684454	-2.48003	0.913503	7.73539	123.358	1.45913e-26	2.6994e-25		iron ABC transporter ATP-binding protein
PVE_r1g1232	1232	0.713768	-2.48487	-0.696464	1.4092	35.6242	8.99125e-08	3.10991e-07	argF	Ornithine carbamoyltransferase
PVE_r1g1233	1233	0.245389	3.74702	-1.16955	6.48565	124.495	8.3021e-27	1.57855e-25		dehydrogenase
PVE_r1g1234	1234	-0.178259	-0.129344	0.327092	8.65021	0.887975	0.828329	0.849934	grxD	Glutaredoxin-4
PVE_r1g1235	1235	0.689063	1.84892	-0.275828	10.5839	82.3523	9.60253e-18	8.43765e-17	bfr	Bacterioferritin
PVE_r1g1236	1236	-0.34693	-0.460027	0.495303	9.34692	4.63776	0.200327	0.252019		Probable peroxiredoxin
PVE_r1g1237	1237	-0.228435	-0.980203	0.173639	4.64425	25.9201	9.9117e-06	2.71382e-05	rnt	Ribonuclease T
PVE_r1g1238	1238	-0.0404557	-0.560752	0.0870252	6.85184	11.3784	0.00984601	0.0170666	pyrC	Dihydroorotase
PVE_r1g1239	1239	-0.0749205	0.895925	0.0493268	5.92639	11.079	0.0113063	0.0193479		membrane protein
PVE_r1g1240	1240	-0.629247	-2.49122	1.63159	4.15958	74.5614	4.49899e-16	3.47973e-15	argG	Argininosuccinate synthase
PVE_r1g1241	1241	-0.441797	-0.329844	0.751969	2.06109	3.02034	0.3885	0.445815	bvgA	Virulence factors putative positive transcription regulator BvgA
PVE_r1g1242	1242	0.123718	-0.473805	-0.0127188	7.68737	4.4203	0.219511	0.272497		hypothetical protein
PVE_r1g1243	1243	-0.352274	-0.634561	0.226187	5.19224	14.5988	0.00219371	0.00429764	nth	Endonuclease III
PVE_r1g1244	1244	-0.585463	-0.578823	-0.227307	2.19523	20.1346	0.000159178	0.000371362		hypothetical protein
PVE_r1g1245	1245	-1.45314	-1.10196	1.57413	2.0668	24.3772	2.0836e-05	5.48547e-05		hypothetical protein
PVE_r1g1246	1246	-0.540674	-1.10763	0.976676	3.67748	16.4384	0.00092185	0.0019285		Electron transport complex subunit D
PVE_r1g1247	1247	-0.73733	-1.07623	0.846526	5.02515	35.1107	1.15437e-07	3.94295e-07		(4Fe-4S)-binding protein
PVE_r1g1248	1248	-0.901866	-1.5222	1.08469	3.73021	51.2263	4.37802e-11	2.17156e-10		NADH:quinone oxidoreductase
PVE_r1g1249	1249	-0.82835	-2.49205	1.36617	7.42575	79.0409	4.92876e-17	4.12372e-16	metG	Methionine--tRNA ligase
PVE_r1g1250	1250	-0.334001	-1.25584	0.82602	4.14789	14.2821	0.00254532	0.00493282		Uncharacterized ATP-binding protein in capB 3'region
PVE_r1g1251	1251	-0.817308	-2.49685	0.98072	3.84424	106.325	6.77967e-23	9.45149e-22	fdxA	Ferredoxin-1
PVE_r1g1252	1252	-0.528893	-0.896926	0.627985	7.5457	17.44	0.000573734	0.00123926	mutS	DNA mismatch repair protein MutS
PVE_r1g1253	1253	-0.354608	-0.398109	0.271904	7.30622	3.31424	0.345666	0.402943		transcriptional regulator
PVE_r1g1254	1254	-0.519842	-0.589092	-0.219256	5.50243	9.7702	0.020624	0.0334688		pyocin R2, holin
PVE_r1g1255	1255	-0.0936128	-0.551063	-0.62746	6.12372	11.9954	0.0073989	0.0131478		hypothetical protein
PVE_r1g1256	1256	-0.151315	-0.247561	-0.515451	6.94727	6.51278	0.0891597	0.123818		baseplate assembly protein
PVE_r1g1257	1257	-0.278317	-0.294586	-0.463389	5.30396	5.5264	0.137068	0.180667		phage baseplate protein
PVE_r1g1258	1258	-0.314535	-0.303668	-0.36018	6.14506	6.0398	0.10969	0.147946		baseplate assembly protein
PVE_r1g1259	1259	-0.509422	-0.329856	-0.172236	6.33657	6.01543	0.110862	0.149292		tail protein
PVE_r1g1260	1260	-0.0341103	0.0523207	-0.420545	8.46205	2.05074	0.561942	0.609702		hypothetical protein
PVE_r1g1261	1261	-0.0974746	0.199968	-0.499387	6.37321	2.396	0.494379	0.547235		hypothetical protein
PVE_r1g1262	1262	-0.161672	-0.126887	-0.880476	6.69036	5.90769	0.116189	0.155486		hypothetical protein
PVE_r1g1263	1263	0.0396543	0.123194	-0.733455	6.47669	2.89808	0.407607	0.464625		tail protein
PVE_r1g1264	1264	-0.0453872	0.315763	-0.69753	5.53419	3.36649	0.338495	0.396001		phage tail protein
PVE_r1g1265	1265	-0.337919	-0.236534	-0.192809	5.19009	2.11494	0.548896	0.597708		hypothetical protein
PVE_r1g1267	1267	-0.291639	-0.154873	-0.0355935	5.61412	1.22735	0.746452	0.776987		hypothetical protein
PVE_r1g1268	1268	-0.152463	0.0918056	-0.154764	4.35267	0.784761	0.853108	0.872092		hypothetical protein
PVE_r1g1269	1269	-0.237445	-0.0600163	0.0236128	1.57284	0.448899	0.929966	0.939158		Conserved hypothetical protein
PVE_r1g1270	1270	-0.239772	-0.0931418	-0.0440007	5.07894	0.82162	0.844289	0.864109		hypothetical protein
PVE_r1g1271	1271	-0.0409305	0.0522755	-0.116489	3.83015	0.159574	0.983835	0.985563		pyocin R, lytic enzyme
PVE_r1g1272	1272	-0.354586	-0.152927	-0.281539	2.93574	3.41232	0.332313	0.390236		lysozyme
PVE_r1g1273	1273	-0.0233988	0.415956	-0.29141	6.80231	3.31662	0.345336	0.402627	pncC	Nicotinamide-nucleotide amidohydrolase PncC
PVE_r1g1274	1274	-0.127937	-0.0272924	0.211047	10.4156	0.393867	0.941507	0.948295	recA	Protein RecA
PVE_r1g1275	1275	-0.562093	-0.974052	0.701355	6.39313	11.074	0.0113324	0.0193781	recX	Regulatory protein RecX
PVE_r1g1276	1276	-0.200292	0.985642	-0.154762	7.53491	32.9284	3.33463e-07	1.08538e-06		cytochrome D ubiquinol oxidase subunit II
PVE_r1g1277	1277	-0.383331	-0.0216452	0.517506	6.21473	4.21109	0.239554	0.293704		hypothetical protein
PVE_r1g1278	1278	-0.0495684	-0.32752	0.175055	3.81636	2.48201	0.478551	0.532632	yfiP	DTW domain-containing protein YfiP
PVE_r1g1279	1279	0.432438	-0.294779	-0.417366	7.4306	15.352	0.00153923	0.0030961		LuxR family transcriptional regulator
PVE_r1g1280	1280	-0.138904	-0.887654	0.123493	5.29116	22.8012	4.44246e-05	0.000111591	dgkA	Diacylglycerol kinase
PVE_r1g1281	1281	0.353529	-0.119398	-0.0927401	4.45963	6.34509	0.095976	0.131813		transcriptional regulator, LysR family
PVE_r1g1282	1282	-0.439627	-2.49963	0.821656	6.2757	125.759	4.43401e-27	8.64695e-26	fpr	Ferredoxin--NADP reductase
PVE_r1g1283	1283	-0.826581	-1.71417	0.96967	2.90399	48.5135	1.65575e-10	7.73626e-10	rcsF	Putative S-adenosylmethionine-dependent methyltransferase RcsF
PVE_r1g1284	1284	-1.03778	-2.50204	1.70092	6.31936	84.9558	2.65248e-18	2.48036e-17		hypothetical protein
PVE_r1g1285	1285	-0.528469	-1.68174	0.978399	6.3843	63.7019	9.50577e-14	6.12107e-13		RNA-binding protein S4
PVE_r1g1286	1286	0.959518	0.441798	-0.91702	4.83501	14.7626	0.00203118	0.00400014		acetyltransferase
PVE_r1g1287	1287	-0.958847	-2.5031	1.66073	4.20945	72.3142	1.36333e-15	1.02101e-14	rimO	Ribosomal protein S12 methylthiotransferase RimO
PVE_r1g1288	1288	-0.275049	-0.574136	0.512243	6.14693	5.07726	0.166227	0.2144	kup	Probable potassium transport system protein kup
PVE_r1g1289	1289	1.76837	3.29397	-2.40461	6.91214	124.702	7.49337e-27	1.43274e-25	namA	NADPH dehydrogenase
PVE_r1g1290	1290	1.31185	1.86945	-1.64466	8.13101	32.5454	4.0163e-07	1.29922e-06		hypothetical protein
PVE_r1g1291	1291	-0.280218	-0.0127209	0.187975	7.60473	1.73139	0.629978	0.671891	opgD	Glucans biosynthesis protein D
PVE_r1g1292	1292	-0.634939	0.475297	0.330408	5.90978	19.5897	0.000206436	0.000473067	prr	Gamma-aminobutyraldehyde dehydrogenase
PVE_r1g1293	1293	-0.533387	0.574938	0.0433324	4.56974	23.9764	2.52655e-05	6.56826e-05	ydcV	Inner membrane ABC transporter permease protein YdcV
PVE_r1g1294	1294	-0.166486	-0.410739	0.51267	3.4043	1.65797	0.646318	0.686538	ydcU	Inner membrane ABC transporter permease protein YdcU
PVE_r1g1295	1295	0.354305	0.33707	-0.216184	3.52943	1.64591	0.649025	0.689198	ydcT	Uncharacterized ABC transporter ATP-binding protein YdcT
PVE_r1g1296	1296	0.44236	0.976514	-0.367945	6.62009	14.8406	0.00195804	0.00386694	ydcS	Putative ABC transporter periplasmic-binding protein YdcS
PVE_r1g1297	1297	0.568676	0.371363	0.328074	5.50221	20.1946	0.000154689	0.000361504	prr	Gamma-aminobutyraldehyde dehydrogenase
PVE_r1g1298	1298	0.914929	1.20232	-0.93305	4.44292	28.911	2.33796e-06	6.93687e-06		LysR family transcriptional regulator
PVE_r1g1299	1299	0.430089	2.36333	-0.893855	7.75847	98.3615	3.49768e-21	4.30604e-20		hypothetical protein
PVE_r1g1300	1300	0.528306	1.32346	-0.399827	4.08419	50.24	7.10205e-11	3.41868e-10		hypothetical protein
PVE_r1g1302	1302	-0.158773	-0.936932	1.09564	0.950473	5.54979	0.135691	0.179098		Conserved hypothetical protein
PVE_r1g1303	1303	0.149698	-0.143752	0.0802614	7.09682	1.59956	0.65949	0.698794		chemotaxis protein
PVE_r1g1304	1304	0.0143444	-0.415782	0.019691	3.89695	3.7936	0.284631	0.341388		chemotaxis protein CheW
PVE_r1g1305	1305	-0.315742	-0.640139	0.516866	5.29662	8.06584	0.0446703	0.0667908	wspC	Probable biofilm formation methyltransferase WspC
PVE_r1g1306	1306	-0.578484	-0.503275	0.635559	3.29065	4.62094	0.201754	0.253584		chemotaxis protein CheW
PVE_r1g1307	1307	-0.761311	-0.576966	0.586228	6.21214	14.6775	0.00211403	0.00415462		chemotaxis protein CheA
PVE_r1g1308	1308	-0.181045	-0.186705	0.0174767	5.92057	2.68734	0.442384	0.49903	cheB1	Chemotaxis response regulator protein-glutamate methylesterase 1
PVE_r1g1309	1309	-0.198328	-0.40398	-0.058277	5.22668	11.4959	0.00932565	0.016218		diguanylate cyclase
PVE_r1g1310	1310	-0.471523	-2.50346	1.14956	5.45845	76.0077	2.2035e-16	1.75383e-15	prfB	Peptide chain release factor 2
PVE_r1g1311	1311	-1.91592	-2.50854	2.67973	3.19585	72.2378	1.41575e-15	1.05795e-14	lysS	Lysine--tRNA ligase
PVE_r1g1312	1312	-0.815398	-1.78372	0.79111	4.18059	74.4042	4.8619e-16	3.75441e-15		TetR family transcriptional regulator
PVE_r1g1313	1313	-0.488184	-0.466867	0.405427	5.72252	9.71516	0.0211492	0.0342233		hypothetical protein
PVE_r1g1314	1314	-0.299642	-0.341584	0.292169	6.28756	3.85098	0.278012	0.334621		membrane protein
PVE_r1g1315	1315	-0.156376	-1.94193	0.752966	5.9825	54.274	9.80781e-12	5.1523e-11		alpha/beta hydrolase
PVE_r1g1316	1316	-0.0211985	-1.82172	0.451045	6.5523	53.748	1.26988e-11	6.59511e-11		hypothetical protein
PVE_r1g1317	1317	-1.39495	-2.50953	1.8663	6.63901	90.5798	1.64446e-19	1.69125e-18		hypothetical protein
PVE_r1g1318	1318	0.814268	6.52154	-1.79664	12.012	226.352	8.5039e-49	6.19247e-47		membrane protein
PVE_r1g1319	1319	0.851791	6.70777	-1.63807	10.5253	287.263	5.67925e-62	9.25583e-60		chromosome partitioning protein ParA
PVE_r1g1320	1320	2.00808	3.66487	-1.72753	8.71869	134.837	4.90284e-29	1.12996e-27		type 1 pili tip component
PVE_r1g1321	1321	0.379436	1.19164	-0.476121	7.65684	33.3415	2.72839e-07	8.97446e-07	ppc	Phosphoenolpyruvate carboxylase
PVE_r1g1322	1322	-0.030681	-1.55844	0.141496	8.07722	66.9973	1.87517e-14	1.28871e-13	adk	Adenylate kinase
PVE_r1g1323	1323	-0.630218	-1.98247	0.944252	3.81543	55.4383	5.53602e-12	3.00985e-11	tsaB	tRNA threonylcarbamoyladenosine biosynthesis protein TsaB
PVE_r1g1324	1324	-0.354918	0.341612	0.488737	6.54081	14.2671	0.00256329	0.00496484		hypothetical protein
PVE_r1g1325	1325	-0.623282	-0.50314	0.744766	4.47367	5.83437	0.119952	0.160054		hypothetical protein
PVE_r1g1326	1326	0.241958	0.880805	-0.167264	4.4346	20.565	0.000129604	0.000306016		2-methylisocitrate lyase
PVE_r1g1327	1327	0.643493	0.84525	-0.612244	5.19869	8.42053	0.0380749	0.058053		TonB
PVE_r1g1328	1328	-0.227662	-0.603255	0.234638	5.26692	9.01729	0.0290619	0.0455214	rsmJ	Ribosomal RNA small subunit methyltransferase J
PVE_r1g1329	1329	1.1837	-0.0490654	-0.114355	6.88237	36.1157	7.07837e-08	2.4758e-07		TetR family transcriptional regulator
PVE_r1g1330	1330	1.13629	0.0309226	0.663477	5.37243	88.4504	4.71376e-19	4.72411e-18		RND transporter
PVE_r1g1331	1331	0.957145	-0.331879	0.574074	6.75835	24.739	1.75072e-05	4.65024e-05		Acr/RND family transmembrane transporter
PVE_r1g1332	1332	0.931027	0.916479	-0.156493	5.24262	55.08	6.60145e-12	3.56083e-11		hypothetical protein
PVE_r1g1333	1333	0.297771	0.141257	0.445756	2.80929	9.76047	0.0207159	0.0335702		lysine transporter LysE
PVE_r1g1334	1334	0.495395	1.40539	-0.514045	2.8771	25.6766	1.1146e-05	3.03127e-05		hypothetical protein
PVE_r1g1335	1335	0.252575	0.699967	-0.763067	6.49019	9.54622	0.0228447	0.0365953		hypothetical protein
PVE_r1g1336	1336	0.172896	1.11032	-0.468173	4.66862	27.3516	4.96802e-06	1.40929e-05		hypothetical protein
PVE_r1g1337	1337	-0.14384	0.38574	-0.0680578	6.70495	6.00044	0.111589	0.150153	plsB	Glycerol-3-phosphate acyltransferase
PVE_r1g1338	1338	-1.26818	-0.700879	0.761643	8.04033	15.0799	0.00174966	0.00348355		Conserved hypothetical protein
PVE_r1g1339	1339	-0.116046	-0.088089	0.149407	5.72074	0.339379	0.95246	0.957777		hypothetical protein
PVE_r1g1340	1340	-2.57327	-2.51442	2.30029	4.93637	165.894	9.79482e-36	3.6046e-34		SAM-dependent methlyltransferase
PVE_r1g1341	1341	-0.541827	-1.75298	0.896654	5.25252	90.8771	1.4196e-19	1.46343e-18	dapE	Succinyl-diaminopimelate desuccinylase
PVE_r1g1342	1342	-1.30434	-1.4824	1.60759	6.86364	35.2929	1.05647e-07	3.63211e-07		beta-(1-3)-glucosyl transferase
PVE_r1g1343	1343	-0.755476	-2.51517	1.4592	6.59813	100.74	1.07735e-21	1.38099e-20	tcdA	tRNA threonylcarbamoyladenosine dehydratase
PVE_r1g1344	1344	-1.00551	-0.456994	0.591098	2.16332	5.98546	0.11232	0.151047		Fe-S metabolism protein SufE
PVE_r1g1345	1345	-0.701368	-0.790228	0.766708	5.40188	14.1334	0.0027291	0.00525149	csdA	Probable cysteine desulfurase
PVE_r1g1346	1346	-0.558808	-0.213021	0.297162	6.5454	6.6458	0.0840864	0.117752	dapD	2,3,4,5-tetrahydropyridine-2,6-dicarboxylate N-succinyltransferase
PVE_r1g1347	1347	-0.444083	-0.2338	0.301191	7.16178	3.36239	0.339052	0.396562		ArsC family transcriptional regulator
PVE_r1g1348	1348	0.745886	1.491	-1.22078	6.40816	29.1197	2.1134e-06	6.31272e-06	yjcE	Uncharacterized Na(+)/H(+) exchanger YjcE
PVE_r1g1349	1349	-0.534287	0.0217933	0.390566	4.10745	7.21819	0.0652592	0.0936476		hypothetical protein
PVE_r1g1350	1350	-0.209199	-0.589232	0.0531321	6.26748	10.0896	0.0178197	0.0293353		succinyldiaminopimelate aminotransferase
PVE_r1g1351	1351	0.0519005	-0.219513	-0.108726	8.26504	1.66878	0.643898	0.684498	glnD	Bifunctional uridylyltransferase/uridylyl-removing enzyme
PVE_r1g1352	1352	-0.0157537	-0.17499	0.265702	9.07552	0.746247	0.862276	0.879755	map	Methionine aminopeptidase
PVE_r1g1353	1353	-0.784866	-2.51556	0.974374	1.30069	33.3062	2.77556e-07	9.11209e-07	rpsB	30S ribosomal protein S2
PVE_r1g1354	1354	-0.434043	-2.51746	0.904265	6.92046	135.401	3.70719e-29	8.63119e-28	tsf	Elongation factor Ts
PVE_r1g1355	1355	-1.12405	-1.86352	1.19518	8.12868	67.2609	1.64672e-14	1.13742e-13	pyrH	Uridylate kinase
PVE_r1g1356	1356	-1.25673	-1.58937	1.34561	7.50141	78.6467	5.98806e-17	4.96226e-16	frr	Ribosome-recycling factor
PVE_r1g1357	1357	-1.71217	-1.9024	1.97859	6.16599	88.2536	5.19549e-19	5.16906e-18	uppS	Ditrans,polycis-undecaprenyl-diphosphate synthase ((2E,6E)-farnesyl-diphosphate specific)
PVE_r1g1358	1358	-1.85332	-1.4382	1.78542	6.60716	37.5955	3.44241e-08	1.24542e-07	cdsA	Phosphatidate cytidylyltransferase
PVE_r1g1359	1359	-0.58273	-0.262599	1.04033	8.44099	9.0786	0.0282639	0.0443425	dxr	1-deoxy-D-xylulose 5-phosphate reductoisomerase
PVE_r1g1360	1360	-0.724002	-1.5937	1.17472	8.88983	25.2774	1.35101e-05	3.64798e-05		Putative zinc metalloprotease PA3649
PVE_r1g1361	1361	-0.63386	-1.81202	0.970612	10.1573	54.9044	7.19615e-12	3.85729e-11		membrane protein
PVE_r1g1362	1362	-0.787289	-1.25477	0.856949	8.8818	23.6816	2.9111e-05	7.50808e-05		Skp-like protein
PVE_r1g1363	1363	-1.21985	-1.49015	0.802017	7.64454	44.0632	1.46322e-09	6.25201e-09	lpxD	UDP-3-O-acylglucosamine N-acyltransferase
PVE_r1g1364	1364	-0.84844	-1.77764	1.0222	7.55938	71.7302	1.81849e-15	1.35153e-14	fabZ	3-hydroxyacyl-[acyl-carrier-protein] dehydratase FabZ
PVE_r1g1365	1365	-1.15658	-1.85959	1.11665	5.70953	87.9215	6.12264e-19	6.05628e-18	lpxA	Acyl-[acyl-carrier-protein]--UDP-N- acetylglucosamine O-acyltransferase
PVE_r1g1366	1366	-0.23682	-2.52038	0.669888	4.95729	164.84	1.65411e-35	5.95914e-34	lpxB	Lipid-A-disaccharide synthase
PVE_r1g1367	1367	-0.968072	-2.52098	0.925686	7.4658	120.407	6.30597e-26	1.1389e-24	rnhB	Ribonuclease HII
PVE_r1g1368	1368	-0.423974	-2.5211	1.11103	7.97265	110.408	8.96422e-24	1.34562e-22	dnaE	DNA polymerase III subunit alpha
PVE_r1g1369	1369	-0.797441	-1.72701	1.66577	9.55273	43.4737	1.95223e-09	8.28457e-09	accA	Acetyl-coenzyme A carboxylase carboxyl transferase subunit alpha
PVE_r1g1370	1370	-0.193799	0.266021	0.0357826	5.2658	5.0707	0.166692	0.21492	tilS	tRNA(Ile)-lysidine synthase
PVE_r1g1371	1371	-0.623552	-1.69279	0.78922	8.79559	60.8127	3.94086e-13	2.39993e-12	pyrG	CTP synthase
PVE_r1g1372	1372	-0.970275	-1.53975	1.02405	7.26353	51.3519	4.1164e-11	2.04624e-10	kdsA	2-dehydro-3-deoxyphosphooctonate aldolase
PVE_r1g1373	1373	-1.04503	-1.539	1.04843	9.78771	47.5567	2.64603e-10	1.21476e-09	eno	Enolase
PVE_r1g1374	1374	-0.136751	-0.506078	-0.0303246	5.74824	9.49419	0.0233933	0.0373431		Conserved hypothetical membrane protein
PVE_r1g1375	1375	-0.647097	-1.6946	0.668061	4.62755	63.3034	1.15667e-13	7.35817e-13	ispD	2-C-methyl-D-erythritol 4-phosphate cytidylyltransferase
PVE_r1g1376	1376	0.0261734	0.143122	0.603203	3.2613	11.8727	0.0078322	0.013871		LysR family transcriptional regulator
PVE_r1g1377	1377	1.01598	3.81996	-1.82479	9.48446	170.22	1.1406e-36	4.46137e-35	frmA	S-(hydroxymethyl)glutathione dehydrogenase
PVE_r1g1378	1378	1.16379	3.90422	-2.10442	8.00769	162.978	4.17309e-35	1.48004e-33	yeiG	S-formylglutathione hydrolase YeiG
PVE_r1g1379	1379	-0.811589	-1.05673	0.697147	5.79249	24.454	2.00805e-05	5.2934e-05	ispF	2-C-methyl-D-erythritol 2,4-cyclodiphosphate synthase
PVE_r1g1380	1380	0.52661	-2.5216	0.586244	11.034	55.2941	5.94246e-12	3.2206e-11	truD	tRNA pseudouridine synthase D
PVE_r1g1381	1381	-0.874719	-1.97261	0.708194	4.21184	37.1331	4.31239e-08	1.54789e-07	surE	5'-nucleotidase SurE
PVE_r1g1382	1382	-0.926765	-2.52719	1.20597	4.42465	88.6687	4.23135e-19	4.24686e-18	pcm	Protein-L-isoaspartate O-methyltransferase
PVE_r1g1383	1383	0.426019	1.67389	-0.728361	10.8379	34.6886	1.41752e-07	4.79867e-07		Lipoprotein NlpD/LppB homolog
PVE_r1g1384	1384	0.597833	1.94112	-1.46504	10.0657	39.9928	1.06927e-08	4.1351e-08	rpoS	RNA polymerase sigma factor RpoS
PVE_r1g1385	1385	-0.743038	-1.9357	1.03899	10.7217	38.1164	2.67059e-08	9.82806e-08		Conserved hypothetical protein
PVE_r1g1386	1386	-0.216746	-1.35242	0.470115	6.62135	50.4668	6.35441e-11	3.07392e-10	dcd	Deoxycytidine triphosphate deaminase
PVE_r1g1387	1387	-0.472201	3.25723	-0.157276	7.46376	139.227	5.54705e-30	1.36092e-28		hypothetical protein
PVE_r1g1388	1388	-0.352976	-0.0469304	-0.422758	5.2898	15.8964	0.00119082	0.00245222	aotP	Arginine/ornithine transport ATP-binding protein AotP
PVE_r1g1389	1389	-0.396697	-0.040991	-0.240148	4.06856	12.2789	0.0064864	0.011681		succinylglutamate desuccinylase
PVE_r1g1390	1390	-0.802537	-0.348857	-0.19996	3.20683	27.9535	3.71462e-06	1.07376e-05	hisM	Histidine transport system permease protein HisM
PVE_r1g1391	1391	-0.602661	-0.626249	-0.309701	3.84086	24.3694	2.09145e-05	5.49558e-05	hisQ	Histidine transport system permease protein HisQ
PVE_r1g1392	1392	-0.677184	0.249878	-0.569275	7.56082	31.0234	8.4045e-07	2.63531e-06	argT	Lysine/arginine/ornithine-binding periplasmic protein
PVE_r1g1393	1393	-0.255759	-1.6373	0.589631	6.58868	78.5076	6.41389e-17	5.3023e-16	quiP	Acyl-homoserine lactone acylase QuiP
PVE_r1g1394	1394	-0.206524	-0.78011	0.295215	4.52154	18.0576	0.000427977	0.00094045		hypothetical protein
PVE_r1g1395	1395	0.986894	0.553847	-0.760133	4.0487	19.2393	0.00024395	0.000552744		hypothetical protein
PVE_r1g1396	1396	1.04764	1.30111	-0.822025	4.37154	43.3777	2.04601e-09	8.65038e-09		UPF0225 protein PFLU_1319
PVE_r1g1397	1397	0.213964	-0.0445352	-0.0602804	4.97319	2.29045	0.514352	0.566035		hypothetical protein
PVE_r1g1398	1398	1.7251	1.94707	-2.03234	7.49484	64.7778	5.59618e-14	3.69035e-13		membrane protein
PVE_r1g1399	1399	0.114658	-0.0228662	-0.107681	5.12615	0.451929	0.929318	0.938781		hypothetical protein
PVE_r1g1400	1400	-0.180937	-0.612784	0.20036	4.06918	6.40275	0.0935778	0.129141		membrane protein
PVE_r1g1401	1401	-0.292803	-0.454227	0.378815	7.36017	3.87588	0.275183	0.3318		ATP-dependent DNA helicase DinG
PVE_r1g1402	1402	-1.03845	1.1557	0.913167	6.47904	65.5885	3.75387e-14	2.5093e-13		beta-agarase
PVE_r1g1403	1403	-0.288287	-0.379367	-0.0431173	6.81326	9.23668	0.0263041	0.0415249		beta-lactamase
PVE_r1g1404	1404	0.115907	-0.799737	-0.0532387	7.4257	27.9733	3.6792e-06	1.06532e-05		membrane protein
PVE_r1g1405	1405	-0.0412308	-0.941507	-0.0422394	6.1893	37.0333	4.52727e-08	1.62077e-07	pdxH	Pyridoxine/pyridoxamine 5'-phosphate oxidase
PVE_r1g1406	1406	0.714121	-0.756823	0.00931943	4.5971	13.1439	0.00433547	0.00804018		hypothetical protein
PVE_r1g1407	1407	0.163958	0.221694	0.175076	8.02053	3.54406	0.315093	0.373022		membrane protein
PVE_r1g1408	1408	-0.588163	-1.30047	0.855375	4.4237	14.6811	0.00211051	0.00414889	nhaA	Na(+)/H(+) antiporter NhaA
PVE_r1g1409	1409	2.85113	0.285989	-2.01056	4.66575	182.541	2.49246e-39	1.19307e-37		cysteine synthase
PVE_r1g1410	1410	-0.813305	-1.83878	0.975704	6.61042	93.602	3.68759e-20	4.05813e-19		Uncharacterized protein Cbei_0202
PVE_r1g1411	1411	-0.0017967	-1.18554	0.430106	3.13231	31.7616	5.87532e-07	1.86707e-06		membrane protein
PVE_r1g1412	1412	2.2592	1.06131	-2.2327	3.77194	95.9675	1.14386e-20	1.33842e-19		short-chain dehydrogenase
PVE_r1g1413	1413	-1.3994	-1.11359	1.85103	1.85124	22.9948	4.04846e-05	0.000102144		DoxX family protein
PVE_r1g1414	1414	-0.315033	-0.777754	0.867684	2.8597	7.05218	0.0702531	0.10008		LysR family transcriptional regulator
PVE_r1g1415	1415	-1.17636	-0.887061	0.771983	1.55749	16.8439	0.000760949	0.0016116		hypothetical protein
PVE_r1g1416	1416	-0.850533	-0.270987	0.699725	3.50999	11.8572	0.00788856	0.01396		UPF0276 protein plu0081
PVE_r1g1417	1417	-1.24529	-0.994167	1.28586	5.3996	27.7019	4.19486e-06	1.20444e-05		hypothetical secreted protein
PVE_r1g1418	1418	-2.20843	-0.915906	1.81083	6.26251	57.3145	2.20178e-12	1.23941e-11	braG	High-affinity branched-chain amino acid transport ATP-binding protein BraG
PVE_r1g1419	1419	-1.87209	-1.1315	1.33869	7.15813	95.3077	1.58556e-20	1.81795e-19	braF	High-affinity branched-chain amino acid transport ATP-binding protein BraF
PVE_r1g1420	1420	-1.71142	-1.03364	1.28538	6.11923	66.7651	2.10243e-14	1.43911e-13	braE	High-affinity branched-chain amino acid transport system permease protein BraE
PVE_r1g1421	1421	-1.77378	-1.38236	1.1293	7.06603	73.6839	6.9368e-16	5.29938e-15	braD	High-affinity branched-chain amino acid transport system permease protein BraD
PVE_r1g1422	1422	-1.54952	-0.0825435	0.513091	10.9995	33.7694	2.21617e-07	7.37826e-07	braC	Leucine-, isoleucine-, valine-, threonine-, and alanine-binding protein
PVE_r1g1423	1423	-0.543324	-1.49563	0.656534	5.88852	34.4628	1.58203e-07	5.33973e-07		hypothetical protein
PVE_r1g1424	1424	-0.108487	-0.404486	-0.0793621	6.62675	2.38412	0.496597	0.549145		hypothetical protein
PVE_r1g1426	1426	-0.82509	3.55433	-0.713873	6.4764	116.163	5.1718e-25	8.59247e-24		MFS transporter
PVE_r1g1427	1427	-1.16813	-2.54334	1.43976	8.77474	134.222	6.65462e-29	1.50831e-27	rapA	RNA polymerase-associated protein RapA
PVE_r1g1428	1428	3.98157	0.512189	-3.48413	2.89275	177.783	2.65642e-38	1.18844e-36		class V aminotransferase
PVE_r1g1429	1429	0.293253	1.69982	-0.608431	6.07728	74.9413	3.72982e-16	2.92112e-15		Conserved hypothetical protein
PVE_r1g1430	1430	4.70157	0.0674884	-4.10518	3.46127	306.266	4.38095e-66	8.10476e-64		hypothetical protein
PVE_r1g1431	1431	0.0651009	-0.641837	0.00808533	4.21822	12.9319	0.00478628	0.00881175		LysR family transcriptional regulator
PVE_r1g1432	1432	0.720517	0.752425	-0.576162	5.21438	15.745	0.00127899	0.00261454		hypothetical protein
PVE_r1g1434	1434	-1.02919	-2.5458	1.34144	7.33949	73.0515	9.4764e-16	7.18338e-15	pitA	Low-affinity inorganic phosphate transporter 1
PVE_r1g1435	1435	0.0242418	-0.541475	0.202434	9.03206	7.99288	0.046159	0.0688363		hypothetical protein
PVE_r1g1436	1436	0.286502	1.09752	-0.114994	5.10804	36.2801	6.53384e-08	2.29708e-07	pcaR	Pca regulon regulatory protein
PVE_r1g1437	1437	-0.356033	-0.0278148	0.464478	3.58236	3.58099	0.310409	0.368368	pcaK	4-hydroxybenzoate transporter PcaK
PVE_r1g1438	1438	-0.101145	2.14952	0.168531	4.00444	46.9125	3.62781e-10	1.64344e-09	catI	3-oxoadipate CoA-transferase subunit A
PVE_r1g1439	1439	-0.19621	2.33661	0.186905	3.81034	61.4371	2.89847e-13	1.77937e-12	catJ	3-oxoadipate CoA-transferase subunit B
PVE_r1g1440	1440	-0.24776	1.75069	0.0432782	3.69391	50.4473	6.41559e-11	3.10132e-10	pcaF	Beta-ketoadipyl-CoA thiolase
PVE_r1g1441	1441	-0.468947	1.36094	0.321443	3.99301	41.3271	5.57362e-09	2.235e-08	pcaH	Protocatechuate 3,4-dioxygenase beta chain
PVE_r1g1442	1442	-0.263586	1.45413	-0.000220488	4.07912	53.7079	1.2951e-11	6.71588e-11		protocatechuate 3,4-dioxygenase subunit alpha
PVE_r1g1443	1443	0.0832132	1.13317	-0.155432	5.49594	50.9846	4.9292e-11	2.42562e-10	kgtP	Alpha-ketoglutarate permease
PVE_r1g1444	1444	0.179299	1.57016	-0.524105	4.15826	63.3642	1.12253e-13	7.15432e-13	pcaB	3-carboxy-cis,cis-muconate cycloisomerase
PVE_r1g1445	1445	-0.125188	0.86851	-0.299786	3.87822	13.4908	0.00368687	0.00692174	pcaD	3-oxoadipate enol-lactonase 1
PVE_r1g1446	1446	0.0268217	1.18855	-0.568514	4.57174	45.4156	7.54979e-10	3.33193e-09	pcaC	4-carboxymuconolactone decarboxylase
PVE_r1g1447	1447	-0.090917	0.105792	0.219704	5.147	2.23664	0.524768	0.575924		hypothetical protein
PVE_r1g1448	1448	-1.36364	-2.5496	1.70587	6.71187	82.5945	8.51954e-18	7.51498e-17		polysaccharide deacetylase
PVE_r1g1449	1449	-1.1042	0.532196	0.769908	1.42959	23.3974	3.33687e-05	8.53865e-05		hypothetical protein
PVE_r1g1450	1450	-0.585861	-0.377881	0.148015	2.45913	6.07903	0.107828	0.145751	galP	Porin-like protein GalP
PVE_r1g1451	1451	-0.373873	-0.847504	0.482083	6.66698	16.3452	0.000963388	0.00200743		molecular chaperone DnaJ
PVE_r1g1452	1452	-0.216036	-0.158919	0.0768124	6.75273	1.42637	0.699364	0.734867	hscC	Chaperone protein HscC
PVE_r1g1453	1453	-0.0200102	-0.484458	0.270628	6.75841	6.57507	0.0867486	0.12101	ttgC	Toluene efflux pump outer membrane protein TtgC
PVE_r1g1454	1454	-0.0970334	-0.567262	0.711375	7.34993	8.41454	0.038178	0.0581634	ttgB	Probable efflux pump membrane transporter TtgB
PVE_r1g1455	1455	0.240926	-0.521329	0.501409	6.86202	12.7565	0.00519388	0.00952374	ttgA	Toluene efflux pump periplasmic linker protein TtgA
PVE_r1g1456	1456	0.310369	-0.383495	0.97333	4.11301	31.3397	7.20965e-07	2.27945e-06	ttgR	Probable HTH-type transcriptional regulator TtgR
PVE_r1g1457	1457	3.14152	-0.398215	-2.34027	5.71148	339.828	2.37783e-73	7.75059e-71	nemA	N-ethylmaleimide reductase
PVE_r1g1458	1458	3.07756	-0.458125	-2.29635	4.37032	260.135	4.20353e-56	4.42665e-54	ydhP	Inner membrane transport protein YdhP
PVE_r1g1459	1459	2.77877	-0.196037	-2.08569	6.62617	195.895	3.25156e-42	1.80951e-40		ArsR family transcriptional regulator
PVE_r1g1460	1460	0.969174	0.707915	-0.917475	5.2377	16.2681	0.000999119	0.00207935		ACP phosphodiesterase
PVE_r1g1462	1462	1.18725	1.86391	-0.905554	0.920743	22.5694	4.9651e-05	0.000123811		hemolysin
PVE_r1g1465	1465	-0.196894	-0.500402	0.621841	4.78367	3.55732	0.313403	0.371342		hypothetical protein
PVE_r1g1466	1466	-0.281328	-0.211361	-0.014072	3.14891	1.82088	0.610401	0.654685		phospholipase
PVE_r1g1467	1467	-0.496197	-1.3181	0.404092	7.40693	44.0158	1.49755e-09	6.3947e-09	bglX	Periplasmic beta-glucosidase
PVE_r1g1468	1468	0.0608807	1.54786	-0.322725	7.97454	61.2152	3.23287e-13	1.97757e-12		LemA family lipoprotein
PVE_r1g1469	1469	-0.288868	0.968357	-0.205596	5.83233	29.644	1.6397e-06	4.94873e-06		methanol dehydrogenase
PVE_r1g1470	1470	-0.371314	0.748521	0.133156	5.37535	17.47	0.00056563	0.00122291		membrane protein
PVE_r1g1471	1471	0.101386	-0.945705	0.0531091	4.86818	34.8824	1.28995e-07	4.38851e-07		methyltransferase
PVE_r1g1472	1472	2.60408	-1.06026	-1.60808	3.45678	194.649	6.04264e-42	3.25684e-40		multidrug DMT transporter permease
PVE_r1g1473	1473	0.461858	0.554463	-0.471542	3.61734	5.52848	0.136945	0.180615	DJ1D	Protein DJ-1 homolog D
PVE_r1g1474	1474	0.588319	0.604323	-0.565631	2.54766	5.18669	0.158626	0.205838		arylsulfate sulfotransferase
PVE_r1g1475	1475	-0.00191516	-0.927705	0.350479	2.3389	15.1336	0.00170595	0.00340544		TonB-dependent receptor
PVE_r1g1476	1476	0.414721	-1.34553	-0.163229	2.99474	58.0889	1.50462e-12	8.63294e-12		iron dicitrate transporter FecR
PVE_r1g1477	1477	-0.452292	-1.73733	0.796392	2.70622	49.9445	8.20955e-11	3.92693e-10		RNA polymerase sigma factor
PVE_r1g1478	1478	-0.299124	-1.73451	0.889878	6.50253	54.8796	7.28451e-12	3.89855e-11		hypothetical protein
PVE_r1g1479	1479	-0.360353	-0.325162	0.549363	3.58847	2.18461	0.534986	0.584858		MFS transporter
PVE_r1g1480	1480	-2.89354	-2.55277	3.41677	4.07666	177.119	3.69516e-38	1.61104e-36	yiaY	Probable alcohol dehydrogenase
PVE_r1g1481	1481	0.122579	0.152905	0.517145	2.89149	6.96458	0.0730355	0.103612		2-amino-3-ketobutyrate CoA ligase
PVE_r1g1482	1482	-0.11599	0.825625	0.145316	4.23462	30.848	9.15038e-07	2.8561e-06		epimerase
PVE_r1g1483	1483	-0.271248	-0.477748	1.30117	1.56936	8.96841	0.0297138	0.0464469		LysR family transcriptional regulator
PVE_r1g1484	1484	0.388052	0.192784	0.0244413	2.96075	6.26524	0.0993953	0.135855		glutathione transferase
PVE_r1g1486	1486	0.265103	-0.1357	-0.261813	3.16499	2.12111	0.547654	0.596735		lysine transporter LysE
PVE_r1g1487	1487	0.317191	2.42041	-0.547529	8.25433	84.2229	3.81019e-18	3.50077e-17		membrane protein
PVE_r1g1488	1488	0.0799103	0.238991	0.168313	3.99831	4.68547	0.196331	0.247493		methylated-DNA--protein-cysteine methyltransferase
PVE_r1g1489	1489	-0.461541	-0.3796	1.19011	3.50637	8.84272	0.0314567	0.0489033		hypothetical protein
PVE_r1g1490	1490	-0.431438	-0.315856	0.859003	4.06122	3.59589	0.308537	0.366274		cation transport ATPase
PVE_r1g1491	1491	-0.459984	-0.505739	1.06156	6.1531	7.09478	0.0689375	0.0982873		hypothetical protein
PVE_r1g1492	1492	0.607632	0.835305	-0.579315	6.88705	9.59037	0.0223891	0.0359581		Conserved hypothetical protein
PVE_r1g1493	1493	0.626073	0.446714	-0.314878	5.93217	4.30221	0.230626	0.28449		membrane protein
PVE_r1g1494	1494	0.63167	0.247734	0.156665	7.84985	10.4134	0.0153603	0.0256567		FAD-dependent pyridine nucleotide-disulfide oxidoreductase
PVE_r1g1495	1495	-0.150628	0.0144486	-0.000181721	3.79047	0.563828	0.904661	0.91685	arsC	Arsenate reductase
PVE_r1g1496	1496	-0.087264	0.0190695	-0.0321534	5.53332	0.402344	0.939758	0.947231	arsH	NADPH-dependent FMN reductase ArsH
PVE_r1g1497	1497	-0.254635	-0.407667	0.281874	3.75243	3.73271	0.29181	0.348898		ArsC family transcriptional regulator
PVE_r1g1498	1498	-0.187605	-0.270969	0.531947	4.37089	3.01082	0.38996	0.447265	arsB	Arsenical pump membrane protein
PVE_r1g1499	1499	-0.033144	-0.362447	0.505031	2.3394	3.39981	0.333991	0.392081		ArsR family transcriptional regulator
PVE_r1g1500	1500	0.0718027	-0.305567	0.372895	2.78905	2.58516	0.460097	0.51595		hypothetical protein
PVE_r1g1501	1501	0.789078	0.199638	-0.669858	2.39871	6.60881	0.0854686	0.119346	phaG	(R)-3-hydroxydecanoyl-ACP:CoA transacylase
PVE_r1g1502	1502	-0.0739508	-1.04479	0.58977	3.4063	22.5214	5.0805e-05	0.000126504	rsuA	Ribosomal small subunit pseudouridine synthase A
PVE_r1g1503	1503	0.102078	0.0637275	-0.076405	2.01936	0.124575	0.988733	0.990035		Conserved hypothetical protein
PVE_r1g1504	1504	0.109058	0.980555	-0.15593	1.53594	10.9384	0.0120636	0.0205719	DUR1,2	Urea amidolyase
PVE_r1g1510	1510	-0.516365	2.26452	0.539617	6.50355	72.12	1.50037e-15	1.11996e-14		hypothetical protein
PVE_r1g1511	1511	0.409801	1.25457	0.0459704	5.74544	51.0319	4.81621e-11	2.37343e-10		hypothetical protein
PVE_r1g1512	1512	0.332322	-0.542197	-0.133105	5.46676	16.5809	0.000861801	0.00181063		enoyl-CoA hydratase
PVE_r1g1513	1513	-0.349369	-0.850458	0.433846	4.8903	22.0788	6.28132e-05	0.000154716	ung	Uracil-DNA glycosylase
PVE_r1g1514	1514	-0.262328	-0.154059	0.502412	5.02589	2.72559	0.435896	0.492118		hypothetical protein
PVE_r1g1515	1515	0.43652	0.716301	-0.173953	5.68383	16.9971	0.000707706	0.00151052		hypothetical protein
PVE_r1g1516	1516	-0.404213	-0.685071	1.10308	5.30953	8.39444	0.0385258	0.0586021		membrane protein
PVE_r1g1517	1517	0.705551	1.58339	-0.174019	8.58901	39.0291	1.71123e-08	6.45011e-08		hypothetical protein
PVE_r1g1518	1518	0.535792	0.76617	-0.535849	6.04857	15.1348	0.00170497	0.00340447		hypothetical protein
PVE_r1g1519	1519	0.0938355	0.460292	-0.129735	2.87778	3.64689	0.302205	0.35963		hypothetical protein
PVE_r1g1521	1521	-0.816804	3.80823	-2.91788	3.56326	58.5434	1.20333e-12	6.98625e-12		tripartite tricarboxylate transporter TctA
PVE_r1g1523	1523	-1.19315	4.56033	-3.41444	5.54776	78.5906	6.15615e-17	5.09539e-16		C4-dicarboxylate ABC transporter substrate-binding protein
PVE_r1g1524	1524	-2.05771	4.35418	-3.12297	7.16822	64.1973	7.44818e-14	4.86013e-13		porin
PVE_r1g1525	1525	0.493921	0.485026	-0.414105	4.51666	7.53457	0.0566769	0.0825433	tctD	Transcriptional regulatory protein tctD
PVE_r1g1526	1526	0.0632359	-0.189199	-0.128459	3.55649	1.69097	0.638943	0.680287		sensor histidine kinase
PVE_r1g1527	1527	1.09615	0.66256	-1.43997	7.16008	27.7168	4.1646e-06	1.197e-05		HDOD domain-containing protein
PVE_r1g1528	1528	1.40965	1.43244	-1.93726	8.4184	27.6779	4.24375e-06	1.21796e-05		aminomethyltransferase
PVE_r1g1529	1529	0.148024	0.416149	0.0170066	6.80148	3.36832	0.338246	0.395845		hypothetical protein
PVE_r1g1530	1530	-0.187021	-0.470803	-0.0750872	6.10915	12.7299	0.00525871	0.00961942	nadB	L-aspartate oxidase
PVE_r1g1531	1531	0.391991	0.477639	-0.175564	4.61468	3.16418	0.366997	0.424556		hypothetical protein
PVE_r1g1532	1532	-0.748569	1.64935	0.745111	11.4629	80.8288	2.03816e-17	1.74173e-16	algU	RNA polymerase sigma-H factor
PVE_r1g1533	1533	-0.187663	2.22838	0.156836	9.51675	76.0958	2.10972e-16	1.68507e-15	mucA	Sigma factor AlgU negative regulatory protein
PVE_r1g1534	1534	-0.301806	1.70697	0.147357	7.28781	78.2127	7.41912e-17	6.0819e-16	mucB	Sigma factor AlgU regulatory protein MucB
PVE_r1g1535	1535	0.36567	0.343559	-0.278508	9.16906	4.06343	0.254696	0.309881	mucD	Probable periplasmic serine endoprotease DegP-like
PVE_r1g1536	1536	0.315913	-0.51563	-0.108837	6.43462	13.4615	0.00373785	0.00701359		peptidase M48
PVE_r1g1537	1537	0.260845	-0.615196	0.0120979	4.18901	13.2789	0.00407077	0.00758422		Conserved hypothetical protein
PVE_r1g1538	1538	-0.227594	0.202083	0.275206	5.60105	4.75946	0.190282	0.240888		permease
PVE_r1g1539	1539	0.0525868	-0.557609	-0.126703	5.44455	15.5123	0.00142731	0.00289307		peroxiredoxin
PVE_r1g1540	1540	-0.166505	-1.07743	0.518594	5.4149	23.8432	2.69358e-05	6.98923e-05		glycine cleavage system protein R
PVE_r1g1541	1541	-0.806534	-2.55412	0.780996	4.9503	176.963	3.9928e-38	1.71891e-36	dapA	4-hydroxy-tetrahydrodipicolinate synthase
PVE_r1g1542	1542	-0.637318	-1.98776	0.819828	8.25739	85.8845	1.67604e-18	1.60007e-17		hypothetical protein
PVE_r1g1543	1543	-1.00799	-1.78528	0.990716	7.04049	65.7215	3.51574e-14	2.35702e-13		beta-lactamase
PVE_r1g1544	1544	-1.12391	-1.87956	1.01835	7.33872	106.829	5.27971e-23	7.46687e-22	purC	Phosphoribosylaminoimidazole-succinocarboxamide synthase
PVE_r1g1545	1545	0.598356	0.800386	-0.680508	4.1145	12.0163	0.00732738	0.0130444		transposase
PVE_r1g1548	1548	1.12401	1.43673	-0.952681	4.25599	41.3976	5.38502e-09	2.16571e-08		transposase, IS116/IS110/IS902 family
PVE_r1g1549	1549	0.348861	0.0942715	-0.548505	5.94222	3.19549	0.362455	0.420082		hypothetical protein
PVE_r1g1550	1550	0.872442	1.1136	-1.14131	5.383	14.8061	0.00199005	0.00392449		hypothetical protein
PVE_r1g1551	1551	0.686437	0.611618	-0.606546	5.98281	10.3417	0.0158744	0.0264187		alpha/beta hydrolase
PVE_r1g1552	1552	0.509853	0.67608	-0.377615	4.67317	12.8715	0.00492286	0.00904859		hypothetical protein
PVE_r1g1553	1553	0.263106	1.05307	-0.0760442	7.92377	28.7461	2.53204e-06	7.48029e-06		hypothetical protein
PVE_r1g1556	1556	0.566129	1.56753	-0.525123	9.10616	62.7332	1.53151e-13	9.64413e-13		LysR family transcriptional regulator
PVE_r1g1557	1557	0.180577	-0.137678	0.277923	5.32599	6.24567	0.100251	0.136724	nicT	Putative metabolite transport protein NicT
PVE_r1g1558	1558	0.0238947	-0.0190779	0.225369	6.28838	1.51558	0.678679	0.716736		hypothetical protein
PVE_r1g1559	1559	0.123214	-0.427635	0.0445038	6.49286	8.1641	0.0427393	0.064184		hypothetical protein
PVE_r1g1560	1560	0.177176	-0.157651	-0.250506	6.35453	4.58285	0.205018	0.257259		hypothetical protein
PVE_r1g1561	1561	0.105408	0.959458	-0.0290146	3.89685	20.4627	0.000136099	0.000320466		integrase
PVE_r1g1562	1562	0.553784	-0.128348	-0.147477	8.21199	2.61174	0.455434	0.511644		hypothetical protein
PVE_r1g1563	1563	0.883271	1.05431	-0.754169	6.47309	19.035	0.000268885	0.000605036		hypothetical protein
PVE_r1g1564	1564	0.974573	1.10831	-0.67336	5.98081	32.1118	4.95697e-07	1.58851e-06		transcriptional regulator
PVE_r1g1565	1565	-1.06009	-1.46	0.465607	5.9008	38.5571	2.15417e-08	8.03322e-08		hypothetical protein
PVE_r1g1566	1566	0.0518738	-0.517514	0.279804	1.20311	1.86941	0.599947	0.644887		hypothetical protein
PVE_r1g1567	1567	0.0924238	0.802066	-0.155895	5.02982	11.6457	0.00870079	0.0152475		diguanylate cyclase
PVE_r1g1568	1568	0.0667812	0.547636	-0.0238319	4.41486	11.699	0.00848889	0.0149144		LysR family transcriptional regulator
PVE_r1g1569	1569	-0.124739	-0.0629541	0.989931	2.66817	10.3302	0.0159582	0.0265323		LysR family transcriptional regulator
PVE_r1g1570	1570	-0.530797	-0.554636	1.22856	2.41966	7.54316	0.0564599	0.0822622		allantoate amidohydrolase
PVE_r1g1571	1571	-0.671535	-0.596038	1.13921	2.87241	9.29483	0.0256173	0.0405434	aphA	Acetylpolyamine aminohydrolase
PVE_r1g1572	1572	-0.556329	-0.181496	0.571108	3.64844	6.30455	0.0976977	0.133882		chemotaxis protein
PVE_r1g1573	1573	1.88426	2.13218	-1.99214	7.09613	58.1566	1.45537e-12	8.37265e-12		Conserved hypothetical protein
PVE_r1g1574	1574	2.0278	2.26937	-1.92624	9.98934	66.7269	2.14234e-14	1.46497e-13		Conserved hypothetical protein
PVE_r1g1575	1575	-1.03042	-0.49562	0.951296	2.6836	7.32913	0.0621152	0.0897759		ABC transporter substrate-binding protein
PVE_r1g1576	1576	0.00654898	-0.410669	0.176871	4.03933	3.16758	0.366503	0.424055		LysR family transcriptional regulator
PVE_r1g1577	1577	-0.103214	-0.59389	0.356982	2.23636	4.96247	0.174566	0.22343	citH	Citrate-proton symporter
PVE_r1g1578	1578	1.64698	2.5219	-1.5736	7.14396	111.702	4.72128e-24	7.36153e-23		hypothetical protein
PVE_r1g1579	1579	0.978054	2.12185	0.656457	6.37563	117.629	2.5e-25	4.33227e-24		GntR family transcriptional regulator
PVE_r1g1580	1580	0.516238	2.70059	0.801155	5.34678	154.15	3.353e-33	1.01107e-31		3-ketoacyl-ACP reductase
PVE_r1g1581	1581	-0.0531503	2.93827	0.526299	6.11571	192.388	1.86099e-41	9.72405e-40		hypothetical protein
PVE_r1g1582	1582	-0.417001	2.77497	0.548309	4.77676	170.244	1.12736e-36	4.43493e-35		calcium-binding protein
PVE_r1g1583	1583	-0.462621	2.97211	-0.121403	4.11167	138.34	8.61763e-30	2.07703e-28		MFS transporter
PVE_r1g1584	1584	0.944903	0.152917	-1.03347	1.0867	6.64442	0.0841376	0.117799		hypothetical membrane protein
PVE_r1g1585	1585	-0.531944	2.38803	-0.438175	5.32353	146.565	1.45109e-31	3.98903e-30		membrane protein
PVE_r1g1586	1586	0.428023	0.686048	-0.688829	4.16529	9.13091	0.0276001	0.0433707		LysR family transcriptional regulator
PVE_r1g1587	1587	0.215028	-0.139891	0.211373	5.91717	3.7528	0.289424	0.346347		5-carboxymethyl-2-hydroxymuconate isomerase
PVE_r1g1588	1588	0.245897	-0.150378	-0.187851	6.65469	3.24533	0.355324	0.412726		LysR family transcriptional regulator
PVE_r1g1590	1590	0.480959	1.59928	0.515256	1.36842	51.1401	4.56708e-11	2.2637e-10		Betaine aldehyde dehydrogenase, chloroplastic
PVE_r1g1591	1591	1.33844	2.26562	-0.633904	2.04379	65.8077	3.36949e-14	2.26563e-13	aruI	Probable 2-ketoarginine decarboxylase AruI
PVE_r1g1592	1592	0.418853	0.869506	-0.233572	4.11009	14.6479	0.0021437	0.00421171		LysR family transcriptional regulator
PVE_r1g1593	1593	1.57797	1.97162	-1.66157	2.75965	43.7108	1.73848e-09	7.40045e-09		3-beta hydroxysteroid dehydrogenase
PVE_r1g1594	1594	0.639239	1.29367	-0.837994	4.25482	28.3216	3.10904e-06	9.09461e-06		beta-lactamase
PVE_r1g1595	1595	0.89165	1.21647	-0.56663	3.99752	33.8538	2.12708e-07	7.08853e-07		LysR family transcriptional regulator
PVE_r1g1596	1596	2.39514	4.38061	-2.6523	6.31633	116.463	4.45813e-25	7.4429e-24		hypothetical membrane protein
PVE_r1g1597	1597	0.68369	2.83858	-1.43568	7.71234	99.6112	1.88403e-21	2.35332e-20		AraC family transcriptional regulator
PVE_r1g1598	1598	0.328612	1.09732	-0.165887	2.79773	21.9449	6.69744e-05	0.000164374	pobA	p-hydroxybenzoate hydroxylase
PVE_r1g1599	1599	0.478743	0.638874	-0.354289	4.7955	7.1391	0.067594	0.0965528		DSBA oxidoreductase
PVE_r1g1600	1600	0.370831	1.18581	-0.667903	6.08889	39.6081	1.29007e-08	4.93878e-08		Cache domain containing protein
PVE_r1g1601	1601	-0.0742518	-0.868998	0.0841418	5.13099	21.2338	9.41385e-05	0.000225781	pheC	Cyclohexadienyl dehydratase
PVE_r1g1602	1602	0.873067	1.9721	-1.02489	4.63725	42.5481	3.06928e-09	1.26944e-08		glutamine synthetase
PVE_r1g1603	1603	0.639667	1.40343	-0.607954	2.41202	24.3234	2.1383e-05	5.61437e-05		SAM-dependent methyltransferase
PVE_r1g1604	1604	0.040299	-0.011756	-0.226007	6.37096	1.43869	0.696492	0.73222	rnd	Ribonuclease D
PVE_r1g1605	1605	-0.208171	-0.561178	-0.00537328	4.46834	13.09	0.00444599	0.0082273		YcgL domain-containing protein PFLU_1517
PVE_r1g1606	1606	-0.603796	-0.875141	0.767351	3.51876	10.8436	0.0126026	0.0213897		2-hydroxyacid dehydrogenase
PVE_r1g1607	1607	-0.00288336	-1.6426	0.313046	4.30556	74.3479	4.99872e-16	3.85318e-15		NAD(P)H-flavin oxidoreductase
PVE_r1g1608	1608	-0.379512	-1.70948	0.66595	5.52808	82.8519	7.50209e-18	6.66042e-17		UPF0260 protein PFLU_1520
PVE_r1g1609	1609	-0.664076	-1.57234	0.953418	3.43016	34.0984	1.88865e-07	6.32477e-07		hypothetical protein
PVE_r1g1610	1610	-0.462675	1.97935	-0.0319048	6.56102	102.172	5.3015e-22	6.99206e-21		hypothetical protein
PVE_r1g1611	1611	-1.25412	-2.5606	1.17879	7.38501	113.032	2.44198e-24	3.89635e-23		hypothetical protein
PVE_r1g1612	1612	0.744222	0.585574	-0.655998	7.78432	12.1022	0.007041	0.0125739		restriction endonuclease
PVE_r1g1613	1613	-0.486732	-1.26432	0.836247	5.15465	38.8932	1.82849e-08	6.86562e-08		spermidine synthase
PVE_r1g1614	1614	0.49148	1.031	-0.598075	4.455	27.8827	3.84395e-06	1.10927e-05		hypothetical secreted protein
PVE_r1g1615	1615	-0.0408513	-1.1023	0.258746	6.18433	33.254	2.8468e-07	9.32807e-07		peptidase S9
PVE_r1g1616	1616	-0.190356	-0.972749	0.580515	5.47503	10.4855	0.0148595	0.0248932		MFS transporter
PVE_r1g1617	1617	-0.124564	-1.26515	0.345175	5.85342	48.6026	1.585e-10	7.42086e-10	yafJ	Putative glutamine amidotransferase YafJ
PVE_r1g1618	1618	-0.457388	-0.592741	0.313922	4.74322	10.8909	0.0123308	0.0209856		hypothetical protein
PVE_r1g1619	1619	0.303057	0.0854249	-0.0451509	5.45867	4.10454	0.250395	0.305463		UPF0271 protein PFL_1513
PVE_r1g1620	1620	0.145172	1.40644	-0.592918	7.90673	33.2089	2.90985e-07	9.52555e-07		von Willebrand factor A
PVE_r1g1621	1621	0.271158	1.57807	-0.545471	7.40463	39.3959	1.43084e-08	5.4442e-08		ATPase AAA
PVE_r1g1622	1622	0.371955	0.395926	-0.413618	7.92464	3.0408	0.385377	0.443271	cysK	Cysteine synthase A
PVE_r1g1623	1623	-0.275396	-1.23024	0.798284	7.86239	24.5173	1.9478e-05	5.14379e-05		aspartyl beta-hydroxylase
PVE_r1g1624	1624	0.877213	3.65499	-1.76147	8.90233	114.14	1.40987e-24	2.27071e-23	acnA	Aconitate hydratase A
PVE_r1g1625	1625	-0.510503	-0.796848	0.744122	5.11378	15.2446	0.00161911	0.00324532	rlmM	Ribosomal RNA large subunit methyltransferase M
PVE_r1g1626	1626	-0.229826	-0.278817	0.456464	5.25468	2.49781	0.475687	0.530392	tusA	Sulfurtransferase TusA homolog
PVE_r1g1627	1627	-0.364057	-0.350816	0.759158	2.13586	2.72607	0.435815	0.492107	pmpM	Multidrug resistance protein PmpM
PVE_r1g1628	1628	-0.577469	-1.00711	0.838069	4.4386	14.7894	0.0020058	0.00395328	pdxB	Erythronate-4-phosphate dehydrogenase
PVE_r1g1629	1629	0.696742	0.843917	-0.675255	10.2032	8.00321	0.0459454	0.0685327		hypothetical protein
PVE_r1g1630	1630	-0.0434378	0.411265	0.3166	4.75222	4.65769	0.198649	0.250046		ABC transporter ATP-binding protein
PVE_r1g1631	1631	0.647115	0.661729	-0.453493	7.96683	15.2237	0.00163512	0.00327455		lytic transglycosylase
PVE_r1g1632	1632	-0.396725	-2.56394	1.06515	7.16189	41.0968	6.23716e-09	2.48651e-08	uup	ABC transporter ATP-binding protein uup
PVE_r1g1633	1633	1.04898	1.71579	-0.601595	8.89554	58.1563	1.45558e-12	8.37265e-12		universal stress protein A
PVE_r1g1634	1634	0.185594	0.53573	-0.0117245	3.15221	7.31051	0.0626325	0.0903899		hypothetical protein
PVE_r1g1635	1635	-1.04561	-0.332445	1.09886	3.25281	12.8943	0.00487087	0.00895785		hypothetical protein
PVE_r1g1636	1636	0.0563649	1.39335	0.0208407	9.84545	30.2329	1.2328e-06	3.7909e-06	fadB	Fatty acid oxidation complex subunit alpha
PVE_r1g1637	1637	-0.0813096	1.59474	-0.119394	8.18028	52.3096	2.57284e-11	1.30356e-10	fadA	3-ketoacyl-CoA thiolase
PVE_r1g1638	1638	-0.00271625	-0.218883	-0.0795872	4.7333	2.56536	0.463594	0.519022		Conserved hypothetical protein
PVE_r1g1639	1639	-0.494187	-2.56581	0.762868	5.25189	153.437	4.77735e-33	1.42178e-31	topA	DNA topoisomerase 1
PVE_r1g1640	1640	-0.741381	-0.76861	0.892177	6.32107	16.5927	0.000856985	0.00180217		PasA protein
PVE_r1g1641	1641	-0.330321	-1.03687	0.631786	5.25198	13.0563	0.0045164	0.00834182		Conserved hypothetical protein
PVE_r1g1642	1642	0.181287	0.235202	-0.334085	6.13593	0.591807	0.898305	0.911353	sulA	Cell division inhibitor SulA
PVE_r1g1643	1643	0.359119	0.167321	-0.410247	9.09332	0.985355	0.804796	0.829268	lexA	LexA repressor
PVE_r1g1644	1644	0.00684308	1.07589	0.730604	7.56453	31.1733	7.81555e-07	2.45627e-06		TetR family transcriptional regulator
PVE_r1g1645	1645	-0.494583	-0.87076	0.654472	4.90517	7.67264	0.0532848	0.0781517	nagZ	Beta-hexosaminidase
PVE_r1g1646	1646	-0.506764	-0.776665	0.198677	6.34291	24.2712	2.1926e-05	5.74812e-05		helicase
PVE_r1g1647	1647	-0.716665	-1.0052	0.376374	4.79052	32.9004	3.38022e-07	1.0997e-06		hypothetical protein
PVE_r1g1648	1648	-0.327984	-1.21585	0.390992	7.26871	32.4424	4.22222e-07	1.36069e-06	mfd	Transcription-repair-coupling factor
PVE_r1g1649	1649	-0.909964	-2.56821	0.838767	9.37882	97.773	4.68056e-21	5.70079e-20	gap2	Glyceraldehyde-3-phosphate dehydrogenase-like protein
PVE_r1g1650	1650	-0.0562804	-0.920444	0.932449	3.28566	17.8169	0.000479801	0.00104928		thiamine biosynthesis protein ApbE
PVE_r1g1651	1651	0.996221	0.651271	-1.26099	9.36005	11.7158	0.00842272	0.0148095	sthA	Soluble pyridine nucleotide transhydrogenase
PVE_r1g1652	1652	0.958343	0.954413	-1.11193	7.13646	23.0478	3.94667e-05	9.98705e-05		glycerophosphoryl diester phosphodiesterase
PVE_r1g1653	1653	1.26592	1.2406	-1.3076	6.30525	25.6916	1.10658e-05	3.01173e-05		PilZ family type IV pilus assembly protein
PVE_r1g1654	1654	-0.5301	-0.483371	0.862984	5.9612	6.14753	0.104649	0.142055	lolC	Lipoprotein-releasing system transmembrane protein LolC
PVE_r1g1655	1655	-0.541521	0.086201	0.319806	4.44415	5.17983	0.159093	0.206365	lolD	Lipoprotein-releasing system ATP-binding protein LolD
PVE_r1g1656	1656	-1.12933	-0.299572	0.904407	5.19086	11.3697	0.00988567	0.0171267	lolC	Lipoprotein-releasing system transmembrane protein LolC
PVE_r1g1657	1657	0.223345	0.532319	-0.00744944	4.13304	11.2778	0.0103147	0.0178069		ATPase
PVE_r1g1658	1658	0.162292	0.432033	0.231632	3.52333	12.5867	0.00562124	0.0102306	copR	Transcriptional activator protein CopR
PVE_r1g1659	1659	0.0669968	3.59028	0.128284	6.42329	355.085	1.18182e-76	4.25764e-74		hypothetical protein
PVE_r1g1660	1660	-0.0208769	0.325001	0.343044	5.60898	6.9224	0.0744129	0.105439	queF	NADPH-dependent 7-cyano-7-deazaguanine reductase
PVE_r1g1665	1665	-0.132614	0.78415	-0.189522	7.59224	12.6107	0.00555879	0.0101304		Conserved hypothetical protein
PVE_r1g1666	1666	0.228266	-0.288103	0.439397	1.63417	4.72719	0.192899	0.24393		phosphatase/phosphohexomutase-like protein
PVE_r1g1667	1667	0.0774975	-0.563771	0.0457683	7.6747	10.6667	0.0136714	0.0230722		VacJ family lipoprotein
PVE_r1g1668	1668	0.753134	0.712811	-0.943021	6.18881	8.82066	0.0317728	0.0493498		Conserved hypothetical protein
PVE_r1g1669	1669	0.299305	-0.649296	-0.21816	8.41671	20.2662	0.000149487	0.000349944		chemotaxis protein CheY
PVE_r1g1670	1670	0.412087	-0.118825	-0.0798638	7.74944	4.97632	0.17354	0.222366		anti-anti-sigma factor
PVE_r1g1671	1671	0.102827	1.24065	-0.331532	9.4376	32.8643	3.4401e-07	1.11758e-06	tal	Transaldolase
PVE_r1g1672	1672	-0.493398	-0.250427	0.685374	7.78853	4.85142	0.183006	0.232969	dusA	tRNA-dihydrouridine(20/20a) synthase
PVE_r1g1673	1673	0.190636	-0.0294959	0.237526	5.15051	4.08115	0.252834	0.308164		Conserved hypothetical protein
PVE_r1g1674	1674	0.703974	0.83018	-0.542877	6.42959	14.2305	0.00260765	0.0050422		hypothetical protein
PVE_r1g1675	1675	-0.193006	-0.571484	0.0072498	9.05079	13.6488	0.00342433	0.00646965		hypothetical protein
PVE_r1g1676	1676	-0.467876	-0.519832	0.791382	5.6303	4.89145	0.179921	0.229426		hypothetical protein
PVE_r1g1677	1677	0.0879189	0.70358	0.0627269	3.78519	11.8021	0.00809286	0.0142736		hypothetical protein
PVE_r1g1678	1678	0.186922	1.04376	-0.38779	2.4598	20.4512	0.000136846	0.000322115		hypothetical secreted protein
PVE_r1g1679	1679	-1.34827	-1.77183	1.6849	6.80294	76.0806	2.12561e-16	1.69386e-15	mqo2	Probable malate:quinone oxidoreductase 2
PVE_r1g1680	1680	2.66343	1.2544	-2.4234	2.61879	65.4944	3.93195e-14	2.62321e-13		NADP oxidoreductase
PVE_r1g1681	1681	0.251202	0.926333	0.132942	3.68607	25.2794	1.34965e-05	3.64578e-05		LysR family transcriptional regulator
PVE_r1g1682	1682	-0.466097	-0.426659	0.499541	2.39018	2.12599	0.546673	0.595856		lipoprotein
PVE_r1g1683	1683	0.137933	0.209294	-0.0300175	4.70586	2.48082	0.478767	0.532785		twitching motility protein PilT
PVE_r1g1684	1684	0.53173	0.757955	-0.772005	5.73783	11.5905	0.00892596	0.0156051		AbrB family transcriptional regulator
PVE_r1g1685	1685	-0.19464	-0.460984	0.29248	6.90519	3.69886	0.295871	0.353075	ygdH	LOG family protein YgdH
PVE_r1g1686	1686	0.214972	-0.0346091	-0.290254	3.69623	2.32621	0.507519	0.559235		beta-hydroxylase
PVE_r1g1687	1687	-0.661623	-1.49977	1.28148	8.93474	39.6115	1.28795e-08	4.93343e-08		Putative reductase PFLU_1621
PVE_r1g1688	1688	0.362426	-0.311518	0.433761	4.43487	16.1161	0.00107349	0.00222601		LysR family transcriptional regulator
PVE_r1g1689	1689	-0.101098	-0.918064	0.628738	5.12363	18.9537	0.000279486	0.000627857		haloacid dehalogenase
PVE_r1g1690	1690	2.64869	-0.40348	-1.89129	5.20366	176.597	4.78909e-38	2.03611e-36	argD2	Acetylornithine aminotransferase 2
PVE_r1g1691	1691	0.415491	0.372084	-0.150321	3.38134	3.47555	0.323947	0.381853	ydhB	Uncharacterized HTH-type transcriptional regulator YdhB
PVE_r1g1692	1692	-0.311262	-0.134319	0.846631	2.94184	8.40721	0.0383046	0.0583303	ydhC	Inner membrane transport protein YdhC
PVE_r1g1693	1693	0.875893	1.22212	-0.542781	4.91566	30.6368	1.01371e-06	3.14117e-06		hypothetical protein
PVE_r1g1694	1694	0.904558	1.15989	-0.135611	5.36024	40.8369	7.0813e-09	2.79697e-08		uracil permease
PVE_r1g1695	1695	0.838436	2.29323	-1.78271	4.57262	49.86	8.55676e-11	4.08445e-10	laaA	L-amino acid amidase
PVE_r1g1696	1696	0.402862	0.92748	-0.598101	6.21277	19.8289	0.000184178	0.000425119		LuxR family transcriptional regulator
PVE_r1g1697	1697	-1.1468	-1.83336	1.66536	3.48821	49.543	9.99568e-11	4.74812e-10		proline iminopeptidase
PVE_r1g1698	1698	-1.14793	-1.48999	1.61566	2.23976	15.6833	0.00131673	0.00268563		putative peptide ABC transporter permease
PVE_r1g1699	1699	-0.951539	-1.20869	1.36515	2.77572	17.3477	0.000599392	0.00129142		nickel ABC transporter permease
PVE_r1g1700	1700	-1.9415	-1.38398	1.39722	1.14638	39.5371	1.33555e-08	5.09862e-08	oppD	Oligopeptide transport ATP-binding protein OppD
PVE_r1g1701	1701	-1.89668	-1.72999	2.5874	2.07528	34.0035	1.9778e-07	6.60713e-07	gsiA	Glutathione import ATP-binding protein GsiA
PVE_r1g1702	1702	-1.09201	-1.25428	1.33782	5.93008	29.0713	2.16349e-06	6.44994e-06		diguanylate cyclase
PVE_r1g1703	1703	-0.700126	-0.934606	0.828975	5.54326	29.8497	1.48426e-06	4.50543e-06	yciK	Uncharacterized oxidoreductase YciK
PVE_r1g1704	1704	-0.454348	-0.290343	0.233089	4.30427	5.45893	0.141116	0.18533	gph2	Phosphoglycolate phosphatase 2
PVE_r1g1705	1705	-0.188856	-0.333356	0.0236021	6.10228	3.84902	0.278235	0.334831	ubiG	Ubiquinone biosynthesis O-methyltransferase
PVE_r1g1706	1706	-0.168778	-0.603132	0.379427	6.14847	8.91445	0.0304503	0.047468	mtaD	5-methylthioadenosine/S-adenosylhomocysteine deaminase
PVE_r1g1707	1707	-0.779135	-1.85011	1.20109	5.16577	48.14	1.98827e-10	9.21444e-10	mtnA	Methylthioribose-1-phosphate isomerase
PVE_r1g1708	1708	-0.594758	-1.61655	0.883799	9.11813	55.3025	5.91793e-12	3.20985e-11	gyrA	DNA gyrase subunit A
PVE_r1g1710	1710	-0.352547	-0.774899	0.237735	7.56436	19.7234	0.000193687	0.000445794	serC	Phosphoserine aminotransferase
PVE_r1g1711	1711	-0.483355	-0.836109	0.257027	7.66114	21.3435	8.93237e-05	0.00021476	pheA	P-protein
PVE_r1g1712	1712	-0.696303	-1.22821	0.60616	6.45943	45.6217	6.82525e-10	3.03764e-09	hisC2	Histidinol-phosphate aminotransferase 2
PVE_r1g1713	1713	-0.864471	-1.27697	0.512777	7.05904	50.48	6.31335e-11	3.05622e-10	aroA	3-phosphoshikimate 1-carboxyvinyltransferase
PVE_r1g1714	1714	-0.804707	-1.59106	0.674462	9.84286	57.2366	2.2877e-12	1.28608e-11	cmk	Cytidylate kinase
PVE_r1g1715	1715	-0.908124	-1.8435	0.932884	12.7392	71.1065	2.47342e-15	1.82049e-14	rpsA	30S ribosomal protein S1
PVE_r1g1716	1716	0.641808	2.68319	-0.899308	7.45478	137.21	1.50978e-29	3.61344e-28		hypothetical protein
PVE_r1g1717	1717	0.473578	1.31553	-0.493542	8.32767	43.2498	2.1781e-09	9.15793e-09	ihfB	Integration host factor subunit beta
PVE_r1g1718	1718	0.397344	1.45988	-0.484404	8.48364	53.9684	1.1396e-11	5.94101e-11		hypothetical membrane protein
PVE_r1g1719	1719	-0.0708568	-0.462244	0.0218773	8.80957	8.53238	0.0361998	0.0555453		hypothetical protein
PVE_r1g1720	1720	-0.345311	-1.26223	0.31791	9.36555	37.8422	3.05252e-08	1.11497e-07		hypothetical protein
PVE_r1g1722	1722	-0.721885	-1.27213	0.279561	6.97265	45.1331	8.66908e-10	3.80628e-09		hypothetical protein
PVE_r1g1723	1723	-0.901435	-0.846426	1.05193	6.5014	13.6721	0.00338716	0.00640472		hypothetical protein
PVE_r1g1724	1724	-0.724535	-1.24663	0.887039	9.20534	25.3875	1.28121e-05	3.46774e-05	pseB	UDP-N-acetylglucosamine 4,6-dehydratase (inverting)
PVE_r1g1725	1725	-0.453348	-0.873048	0.313442	7.69017	18.1819	0.000403438	0.000888238	spsC	Spore coat polysaccharide biosynthesis protein SpsC
PVE_r1g1726	1726	-0.511673	-1.17267	0.262021	7.75002	40.7965	7.22226e-09	2.851e-08	pseF	Pseudaminic acid cytidylyltransferase
PVE_r1g1727	1727	-0.643592	-1.06569	0.319322	8.97725	37.7872	3.13541e-08	1.14281e-07		polysaccharide biosynthesis protein
PVE_r1g1728	1728	-0.457649	-0.939078	0.201591	6.98709	23.3655	3.38836e-05	8.66393e-05		hypothetical protein
PVE_r1g1729	1729	-0.65575	-0.904828	0.326491	8.21438	24.9648	1.57048e-05	4.19754e-05	pseI	Pseudaminic acid synthase
PVE_r1g1730	1730	-0.453804	-0.533816	-0.481126	7.40681	24.2291	2.23741e-05	5.85661e-05		Conserved hypothetical membrane protein
PVE_r1g1731	1731	-0.685901	-0.7586	0.411204	9.08428	16.6603	0.000830002	0.00174919		capsule biosynthesis protein
PVE_r1g1732	1732	-0.905279	-1.42402	0.398945	7.38119	44.8831	9.79738e-10	4.27153e-09		teichuronic acid biosynthesis glycosyl transferase tuaG
PVE_r1g1733	1733	-0.851533	-1.07723	0.501082	8.37662	25.2271	1.3841e-05	3.72413e-05	UXS3	UDP-glucuronic acid decarboxylase 3
PVE_r1g1734	1734	-0.773671	-0.820581	0.499876	9.12214	17.4956	0.000558806	0.00120969	udg	UDP-glucose 6-dehydrogenase
PVE_r1g1735	1735	-0.6116	-0.908018	0.372994	7.89188	21.8377	7.05033e-05	0.000172171		NAD-dependent epimerase
PVE_r1g1736	1736	-0.414562	-0.768366	0.624411	6.66475	11.777	0.00818736	0.0144291		glycosyl transferase
PVE_r1g1737	1737	-0.222892	-0.421557	0.199804	7.61328	4.76822	0.189577	0.240173		membrane protein
PVE_r1g1738	1738	-0.0540735	0.655032	-0.540976	6.96382	10.2295	0.0167126	0.0276724		competence protein ComEA
PVE_r1g1739	1739	0.140364	0.57661	-0.503765	4.6651	6.61858	0.0851013	0.118881		GntR family transcriptional regulator
PVE_r1g1740	1740	-0.397001	0.125327	0.29032	5.37444	5.44008	0.142267	0.186627		Uncharacterized protein C11D3.03c
PVE_r1g1741	1741	0.282756	2.4552	-0.656878	5.74745	90.5785	1.64554e-19	1.69125e-18		hypothetical membrane protein
PVE_r1g1742	1742	0.732357	1.04214	0.246684	0.635627	19.322	0.000234524	0.000532443		ethanolamin permease
PVE_r1g1744	1744	0.0541804	5.77879	0.603525	6.64433	217.167	8.22291e-47	5.41209e-45	kdpA	Potassium-transporting ATPase A chain
PVE_r1g1745	1745	-0.477949	6.14505	0.570008	5.45691	114.609	1.11763e-24	1.81714e-23	kdpB	Potassium-transporting ATPase B chain
PVE_r1g1746	1746	0.228255	3.299	-0.411936	5.96245	37.7327	3.21988e-08	1.17075e-07	kdpC	Potassium-transporting ATPase C chain
PVE_r1g1747	1747	0.318442	2.57629	-0.369076	5.06955	24.9341	1.59384e-05	4.25334e-05		histidine kinase
PVE_r1g1748	1748	0.866625	1.46384	-1.02621	4.50476	19.1966	0.000248963	0.000562611	kdpE	Transcriptional regulatory protein KdpE
PVE_r1g1749	1749	0.855827	1.40637	-0.935868	5.88384	54.5337	8.63354e-12	4.56697e-11		alpha/beta hydrolase
PVE_r1g1750	1750	0.288888	1.99205	-0.469208	7.44681	72.4263	1.29003e-15	9.70361e-15		lipoprotein
PVE_r1g1751	1751	0.429563	2.3458	-0.809999	6.35691	96.4062	9.20655e-21	1.08841e-19		metal-chelation protein CHAD
PVE_r1g1752	1752	0.414736	1.83708	-0.405879	5.34484	93.443	3.98931e-20	4.34822e-19		acyl-CoA thioesterase
PVE_r1g1753	1753	0.763178	0.823678	-1.05322	5.44703	8.62372	0.0347356	0.0535025		terminase
PVE_r1g1754	1754	0.646695	-0.732991	-0.0763744	8.05901	15.8692	0.00120618	0.00248235		chemotaxis protein
PVE_r1g1755	1755	-0.238122	-0.409882	0.528041	4.77183	4.56542	0.206528	0.258965	tatD	Tat-linked quality control protein TatD
PVE_r1g1756	1756	0.121007	-0.50165	0.0422139	6.70622	9.76569	0.0206666	0.033514		glycosylase
PVE_r1g1757	1757	0.00051207	-0.467937	0.436043	3.57887	3.03208	0.386705	0.444135		DoxX family protein
PVE_r1g1758	1758	0.300319	0.908335	-0.0603392	7.63703	31.2905	7.38354e-07	2.32905e-06		hypothetical protein
PVE_r1g1759	1759	-0.9392	-1.60241	1.13587	5.14231	59.692	6.83986e-13	4.06414e-12		hypothetical protein
PVE_r1g1760	1760	-0.637421	-1.98243	1.221	4.64895	71.3129	2.23407e-15	1.65321e-14		hypothetical protein
PVE_r1g1761	1761	-0.443307	-1.62434	1.68672	5.99628	22.7589	4.53349e-05	0.000113753		ABC transporter ATP-binding protein
PVE_r1g1763	1763	-0.265612	-1.01002	0.920175	6.70296	11.6726	0.0085932	0.015086		hypothetical protein
PVE_r1g1764	1764	-0.292978	-1.17465	0.459361	6.99206	39.5943	1.29882e-08	4.96672e-08	greB	Transcription elongation factor GreB
PVE_r1g1765	1765	-0.682642	0.576877	-0.0101681	3.09481	8.45205	0.037537	0.0572762		Conserved hypothetical membrane protein
PVE_r1g1766	1766	0.0206644	0.529506	-0.391916	4.68405	5.27743	0.152574	0.198814		ABC transporter permease
PVE_r1g1767	1767	0.0465982	0.558986	-0.166476	5.6048	8.75308	0.0327605	0.0506999	ybbA	Uncharacterized ABC transporter ATP-binding protein YbbA
PVE_r1g1768	1768	0.230467	-0.407096	-0.101784	5.38521	7.66049	0.053575	0.0785438	tesA	Esterase TesA
PVE_r1g1769	1769	-0.629377	-2.5879	1.10233	6.82004	85.6214	1.90881e-18	1.8147e-17		hypothetical protein
PVE_r1g1770	1770	-0.000721759	-0.778906	0.398869	6.03574	17.3932	0.000586604	0.00126546		hypothetical protein
PVE_r1g1771	1771	-0.60277	-0.0103195	0.239613	10.8412	2.68889	0.442118	0.498826		hypothetical secreted protein
PVE_r1g1772	1772	0.451814	0.852707	-0.248957	7.52257	18.4512	0.000354976	0.000787365		acetyltransferase
PVE_r1g1774	1774	-1.13505	-2.58814	1.94485	3.9102	54.0611	1.08889e-11	5.6853e-11	aroF	Phospho-2-dehydro-3-deoxyheptonate aldolase, Tyr-sensitive
PVE_r1g1775	1775	0.127273	-0.581241	0.37536	4.83061	8.80845	0.0319492	0.04959		pilus assembly protein PilZ
PVE_r1g1776	1776	-0.0353186	-0.197549	0.193599	4.58659	0.86134	0.834746	0.855493		hypothetical protein
PVE_r1g1777	1777	0.0796029	-0.246453	-0.257844	4.42636	7.69982	0.0526406	0.0773229		2-dehydropantoate 2-reductase
PVE_r1g1778	1778	0.00275783	-0.0263462	-0.125321	4.29635	0.597316	0.897046	0.910346	Nt5c1a	Cytosolic 5'-nucleotidase 1A
PVE_r1g1779	1779	0.901992	1.47328	-1.14538	6.50409	40.2894	9.25141e-09	3.61037e-08		universal stress protein A
PVE_r1g1780	1780	0.376137	0.620352	-0.198429	8.00322	12.3469	0.00628462	0.0113475	cysB	HTH-type transcriptional regulator CysB
PVE_r1g1781	1781	-0.117718	-0.931763	0.234049	4.1731	22.6049	4.88116e-05	0.000121984		elongation factor GreAB
PVE_r1g1782	1782	0.0864427	-0.513764	0.0865754	3.28984	7.75815	0.0512836	0.075573		hypothetical protein
PVE_r1g1783	1783	-0.283138	-1.19775	0.567071	5.00967	39.1522	1.61147e-08	6.08912e-08		hypothetical protein
PVE_r1g1784	1784	-1.83673	-2.58924	2.18437	5.93819	106.896	5.10817e-23	7.23921e-22	efp	Elongation factor P
PVE_r1g1785	1785	-1.00842	-0.346774	1.05614	3.3662	14.2878	0.00253842	0.00492223	ohr	Organic hydroperoxide resistance protein
PVE_r1g1786	1786	-0.0196534	-0.172313	0.468101	3.08841	3.60074	0.30793	0.365617		MarR family transcriptional regulator
PVE_r1g1787	1787	-0.0696267	-0.295962	0.383869	3.40311	1.72815	0.630694	0.672341		LysR family transcriptional regulator
PVE_r1g1788	1788	0.585993	0.995051	-0.391808	5.03151	33.3116	2.76835e-07	9.09279e-07		LysR family transcriptional regulator
PVE_r1g1789	1789	-0.458937	-0.809531	1.4192	1.89751	6.69137	0.0824132	0.115717		membrane protein
PVE_r1g1790	1790	-2.05546	-2.59043	1.89064	3.45382	86.6335	1.15741e-18	1.11899e-17		Conserved hypothetical protein
PVE_r1g1791	1791	-0.363762	-0.184356	0.438768	4.0957	2.40008	0.493619	0.546646		hypothetical protein
PVE_r1g1792	1792	-0.148806	-1.11898	0.365787	4.63849	31.7663	5.862e-07	1.8637e-06	DHS1	Phospho-2-dehydro-3-deoxyheptonate aldolase 1, chloroplastic
PVE_r1g1793	1793	-0.476363	-2.59083	0.910179	7.29238	118.658	1.50122e-25	2.63483e-24		spermidine synthase
PVE_r1g1794	1794	0.991954	0.951923	-0.750179	2.7493	8.5613	0.0357298	0.0548856		enoyl-CoA hydratase
PVE_r1g1795	1795	1.03853	1.22445	-1.16871	3.53293	17.3014	0.000612711	0.00131929		Conserved hypothetical protein
PVE_r1g1796	1796	-0.876176	-2.59335	1.10852	4.6057	95.357	1.54734e-20	1.78309e-19	deaD	ATP-dependent RNA helicase DeaD
PVE_r1g1797	1797	0.322116	0.746895	-0.350183	5.83144	18.6015	0.000330493	0.000735444		hypothetical protein
PVE_r1g1798	1798	0.560689	0.778447	0.619654	3.02155	46.5996	4.22859e-10	1.90802e-09	LIGB	Extradiol ring-cleavage dioxygenase
PVE_r1g1799	1799	0.214405	0.358835	-0.00171759	6.21058	5.86317	0.11846	0.158186	tpm	Thiopurine S-methyltransferase
PVE_r1g1800	1800	-0.12936	-0.35667	0.105215	9.4653	2.13844	0.544175	0.593511	htpX	Protease HtpX
PVE_r1g1801	1801	-2.05668	-2.60415	2.04858	1.76968	72.2726	1.39163e-15	1.04106e-14	alaA	Glutamate-pyruvate aminotransferase AlaA
PVE_r1g1802	1802	0.677129	0.860667	-0.604893	7.15792	18.249	0.000390787	0.000861493	msrB	Peptide methionine sulfoxide reductase MsrB
PVE_r1g1803	1803	-0.102683	1.25089	-0.133425	5.21154	27.9356	3.74689e-06	1.08217e-05	GPX2	Glutathione peroxidase 2
PVE_r1g1804	1804	0.659756	1.3077	-0.760824	6.11446	44.5288	1.16522e-09	5.06085e-09		histidine kinase
PVE_r1g1805	1805	0.00211361	1.38196	-0.271768	3.94697	33.2972	2.78766e-07	9.14303e-07		MarR family transcriptional regulator
PVE_r1g1806	1806	-0.659137	-1.866	1.20562	4.93699	50.7965	5.40555e-11	2.6505e-10		ATPase AAA
PVE_r1g1807	1807	-0.698313	-1.74661	1.02052	4.66003	47.8457	2.29668e-10	1.05793e-09	msrC	Free methionine-R-sulfoxide reductase
PVE_r1g1808	1808	0.202031	0.480283	0.0255111	4.02092	11.0777	0.011313	0.0193498	bvgS	Virulence sensor protein BvgS
PVE_r1g1809	1809	0.0154806	-0.227022	1.31577	1.1524	10.0019	0.0185503	0.0303991	bvgA	Virulence factors putative positive transcription regulator BvgA
PVE_r1g1810	1810	-0.659672	-1.2752	1.04238	1.09758	10.0427	0.0182063	0.0298568		response regulator
PVE_r1g1811	1811	0.149641	0.254234	-0.519617	6.11021	2.56293	0.464025	0.519335	dgt2	Deoxyguanosinetriphosphate triphosphohydrolase-like protein
PVE_r1g1812	1812	-0.114905	0.270138	-0.0187389	3.62664	1.98195	0.576161	0.62284		diguanylate phosphodiesterase
PVE_r1g1813	1813	-0.0223201	2.34242	-0.620492	4.34099	101.444	7.6021e-22	9.85538e-21		hypothetical protein
PVE_r1g1814	1814	0.311831	2.53232	-0.771576	5.74074	91.5397	1.02289e-19	1.07388e-18		membrane protein
PVE_r1g1815	1815	0.373822	2.88726	-0.688224	8.46154	127.739	1.66109e-27	3.34417e-26		membrane protein
PVE_r1g1816	1816	0.113166	0.0612136	0.069956	4.059	1.02807	0.794461	0.819977		sodium:proton antiporter
PVE_r1g1817	1817	-0.341159	-0.614573	0.66481	5.00824	4.14495	0.246232	0.301028		ammonium transporter
PVE_r1g1818	1818	0.608283	-0.506067	-0.158235	4.08984	10.5476	0.0144413	0.024234		Conserved hypothetical protein
PVE_r1g1819	1819	-0.185034	0.0894795	0.89222	7.87263	7.0008	0.0718723	0.102141		transcriptional regulator
PVE_r1g1820	1820	-0.266922	-0.272556	0.690342	4.97674	4.50407	0.211927	0.264764		pseudouridine synthase
PVE_r1g1821	1821	-0.210606	1.50666	0.0591343	8.06025	50.5333	6.15057e-11	2.98798e-10		hypothetical secreted protein
PVE_r1g1822	1822	-1.17765	-2.60875	1.15832	10.0133	110.199	9.94368e-24	1.48612e-22	mobA	Molybdenum cofactor guanylyltransferase
PVE_r1g1823	1823	0.329708	-0.259469	0.148083	4.46279	8.66957	0.0340226	0.0525106	moaB	Molybdenum cofactor biosynthesis protein B
PVE_r1g1824	1824	-0.226782	-0.418742	0.423448	4.6394	2.42386	0.489208	0.542464	moeA	Molybdopterin molybdenumtransferase
PVE_r1g1825	1825	0.806435	1.25129	-1.3375	3.26104	14.8649	0.00193578	0.00382628		FlhB
PVE_r1g1826	1826	0.738624	1.1192	-0.790486	5.96034	26.0497	9.31168e-06	2.55978e-05		flagellar hook-length control protein FliK
PVE_r1g1827	1827	0.439139	-1.04195	0.111357	4.99758	38.2291	2.52778e-08	9.34771e-08	ccmA	Cytochrome c biogenesis ATP-binding export protein CcmA
PVE_r1g1828	1828	-0.205326	-1.54287	0.280144	6.19092	52.1798	2.74206e-11	1.38214e-10		Heme exporter protein B
PVE_r1g1829	1829	-0.261593	-1.03847	0.137007	5.19283	27.2515	5.2141e-06	1.47421e-05	ccmC	Heme exporter protein C
PVE_r1g1830	1830	-0.216364	-0.927468	0.0473368	2.39333	21.2247	9.45473e-05	0.000226681		hypothetical membrane protein
PVE_r1g1831	1831	-0.502625	-0.883825	0.466015	5.1388	19.2055	0.000247908	0.000560598	ccmE	Cytochrome c-type biogenesis protein CcmE
PVE_r1g1832	1832	-1.07998	-0.775805	0.682586	6.16206	21.2136	9.50536e-05	0.000227656	ccmF	Cytochrome c-type biogenesis protein CcmF
PVE_r1g1833	1833	-1.25349	-1.25874	0.851127	4.87197	56.5706	3.17377e-12	1.75907e-11	dsbE	Thiol:disulfide interchange protein DsbE
PVE_r1g1834	1834	-1.18768	-1.20032	0.716051	5.64926	71.0828	2.50249e-15	1.83991e-14	ccmH	Cytochrome c-type biogenesis protein CcmH
PVE_r1g1835	1835	-1.18598	-0.65846	0.807399	5.46569	37.7322	3.22063e-08	1.17075e-07	cycH	Cytochrome c-type biogenesis protein CycH
PVE_r1g1836	1836	-1.05264	0.913126	0.625853	6.1423	61.5496	2.74233e-13	1.68901e-12		hypothetical protein
PVE_r1g1837	1837	0.0565431	-0.0931432	0.227156	4.78453	1.60717	0.657766	0.697291		hypothetical protein
PVE_r1g1838	1838	-0.254018	-0.0914641	0.295649	2.27976	0.83124	0.841981	0.862391		hypothetical protein
PVE_r1g1839	1839	-0.191826	-0.552702	0.724506	3.93237	4.32788	0.228167	0.281728		hypothetical protein
PVE_r1g1840	1840	0.00390793	-1.1281	0.0303382	3.79888	42.1582	3.71368e-09	1.52125e-08		transcriptional regulator
PVE_r1g1841	1841	-0.722506	-1.09185	1.02131	4.16552	8.35313	0.0392504	0.0596512	phnN	Ribose 1,5-bisphosphate phosphokinase PhnN
PVE_r1g1842	1842	0.0742677	-0.0110447	0.417525	4.57336	5.06582	0.167041	0.215207		metalloprotease
PVE_r1g1843	1843	-0.234514	-0.827556	0.714705	3.28576	8.88236	0.0308966	0.04812	ydeR	Uncharacterized MFS-type transporter YdeR
PVE_r1g1844	1844	-0.429288	-1.15565	0.385698	6.57229	31.2412	7.56218e-07	2.38101e-06	sbp	Sulfate-binding protein
PVE_r1g1845	1845	-0.216902	-0.783477	0.387607	5.58738	17.6159	0.000527821	0.00114643		ion transporter
PVE_r1g1846	1846	-0.17825	0.645429	0.525241	2.72349	16.4387	0.000921729	0.0019285	ttuD	Putative hydroxypyruvate reductase
PVE_r1g1847	1847	0.906496	1.87376	-0.0221939	5.97844	61.996	2.20141e-13	1.37112e-12	glxR	2-hydroxy-3-oxopropionate reductase
PVE_r1g1848	1848	0.940965	1.36546	0.456539	6.18093	53.5911	1.37158e-11	7.10707e-11	hyi	Hydroxypyruvate isomerase
PVE_r1g1849	1849	1.33468	1.70903	0.574752	5.35406	67.9019	1.20071e-14	8.37804e-14	gcl	Glyoxylate carboligase
PVE_r1g1850	1850	0.504112	0.933739	1.0048	2.26503	39.0085	1.72846e-08	6.50786e-08		GlcG protein
PVE_r1g1851	1851	-0.177196	-1.18118	0.440146	6.43358	25.5134	1.20579e-05	3.27136e-05		TetR family transcriptional regulator
PVE_r1g1852	1852	-0.367376	-0.85181	1.47347	2.09961	7.19926	0.0658106	0.0942475		hypothetical protein
PVE_r1g1854	1854	-0.721544	-0.88942	1.22654	1.91156	5.32931	0.149212	0.194767		hypothetical protein
PVE_r1g1855	1855	-0.368501	0.487688	0.231231	1.47308	6.01059	0.111096	0.149549	aapP	General L-amino acid transport ATP-binding protein AapP
PVE_r1g1857	1857	0.723127	1.39241	-0.500937	3.87744	51.3535	4.11314e-11	2.04611e-10		Conserved hypothetical protein
PVE_r1g1858	1858	0.523131	0.490834	-0.600256	4.851	7.1489	0.0673003	0.0961935		hypothetical protein
PVE_r1g1859	1859	-0.0226554	-0.452374	0.313429	2.83321	2.76312	0.429607	0.486622		Probable NADP-dependent dehydrogenase HI_1430
PVE_r1g1860	1860	-0.250292	-0.00183872	0.850741	3.35648	16.1044	0.00107945	0.00223701		membrane protein
PVE_r1g1861	1861	-0.451254	-1.0492	0.790907	6.14466	17.0765	0.000681583	0.00145841		GntR family transcriptional regulator
PVE_r1g1862	1862	-0.492763	-1.43116	0.660887	1.80904	28.1746	3.33811e-06	9.72313e-06		hypothetical protein
PVE_r1g1863	1863	0.306265	0.287298	0.426638	5.8554	10.228	0.0167245	0.0276854		hypothetical protein
PVE_r1g1864	1864	0.912379	1.69217	-1.11609	4.98235	47.1836	3.17669e-10	1.44577e-09		sulfate transporter
PVE_r1g1865	1865	0.273073	0.588551	-0.163682	4.81331	6.04623	0.109383	0.147561		Conserved hypothetical protein
PVE_r1g1866	1866	-0.392073	0.300833	0.65952	3.5256	11.9773	0.00746134	0.0132554	maeB	NADP-dependent malic enzyme
PVE_r1g1867	1867	1.55669	1.42706	-1.7823	7.75621	37.4698	3.65989e-08	1.32061e-07	leuB	3-isopropylmalate dehydrogenase
PVE_r1g1868	1868	-0.31206	-0.533585	0.429038	5.25388	5.86562	0.118334	0.158049		Conserved hypothetical protein
PVE_r1g1869	1869	0.505872	-0.874945	0.038598	6.36769	13.1969	0.00422957	0.00785442	arsA	Arsenical pump-driving ATPase
PVE_r1g1870	1870	-0.410069	0.156793	0.626914	2.94831	8.25697	0.0409889	0.0618539		hypothetical protein
PVE_r1g1871	1871	-0.448444	0.146113	1.01682	1.73903	8.15247	0.0429636	0.0644359	lpfB	Probable fimbrial chaperone LpfB
PVE_r1g1872	1872	-0.505471	-1.6397	0.640233	6.04268	59.8717	6.26104e-13	3.73969e-12		hypothetical protein
PVE_r1g1873	1873	0.1607	-0.268443	-0.0550918	4.9618	4.78365	0.188343	0.238698	lpfC	Outer membrane usher protein LpfC
PVE_r1g1874	1874	-0.0541872	-0.562121	0.374802	4.81007	5.90586	0.116281	0.15558		hypothetical protein
PVE_r1g1875	1875	-0.939182	-1.49528	1.60593	4.21039	26.1354	8.93475e-06	2.45813e-05		endonuclease
PVE_r1g1876	1876	-0.275292	-0.554568	0.600586	2.21983	3.02491	0.387801	0.44531		cation transporter
PVE_r1g1877	1877	-0.42099	-0.49404	0.667938	2.5179	2.42319	0.489332	0.542513		transcriptional regulator
PVE_r1g1878	1878	-0.134565	-0.546623	0.0553341	3.51592	5.17415	0.15948	0.206789		membrane protein
PVE_r1g1879	1879	-0.103976	-0.456105	-0.218698	3.60855	11.6656	0.0086209	0.0151269		dienelactone hydrolase
PVE_r1g1880	1880	0.468946	1.1171	-0.336802	5.85768	23.4136	3.31107e-05	8.47897e-05		chemotaxis sensory transducer
PVE_r1g1881	1881	-0.622469	-0.654583	0.207886	4.96907	19.5133	0.00021409	0.000488482		bleomycin resistance protein
PVE_r1g1882	1882	0.390824	0.769414	-0.539617	1.34764	3.08725	0.378368	0.436309		FAD-dependent oxidoreductase
PVE_r1g1885	1885	0.11425	0.573115	-0.164945	1.5275	2.54511	0.467194	0.522454		LysR family transcriptional regulator
PVE_r1g1886	1886	-0.106773	0.0505093	0.500134	1.36643	2.78408	0.426127	0.48324		amino acid ABC transporter ATPase
PVE_r1g1888	1888	-0.2478	0.289017	0.127144	2.34893	3.91366	0.27094	0.327145		flagellar motor switch protein FliY
PVE_r1g1891	1891	-0.427641	-0.589644	0.678865	1.34828	2.87542	0.411234	0.468307		acetylornithine deacetylase
PVE_r1g1892	1892	0.0167068	0.38139	-0.377608	2.82993	2.16062	0.539746	0.589245		SAM-dependent methyltransferase
PVE_r1g1893	1893	-1.65816	1.79982	-0.709625	5.1575	107.56	3.67628e-23	5.2755e-22		methyl-accepting chemotaxis protein
PVE_r1g1894	1894	0.777184	0.952693	-0.424203	7.70801	25.9619	9.714e-06	2.66609e-05		hypothetical protein
PVE_r1g1895	1895	-0.44561	0.264997	-0.406316	6.88269	15.1556	0.0016884	0.00337236		hypothetical protein
PVE_r1g1897	1897	-1.09308	-1.87142	2.22541	3.49681	19.2242	0.000245715	0.000556373		Conserved hypothetical protein
PVE_r1g1898	1898	0.443446	-0.46525	0.0613807	2.27461	6.56034	0.0873129	0.121623		chromate transporter
PVE_r1g1899	1899	-0.53975	-0.896183	1.06277	5.52489	14.6408	0.00215081	0.00422412		hypothetical protein
PVE_r1g1900	1900	-1.09947	-2.61911	1.90852	4.43693	80.044	3.00323e-17	2.54735e-16		histidinol-phosphatase
PVE_r1g1901	1901	-0.805184	-2.62176	1.32632	4.79664	166.328	7.8963e-36	2.93751e-34		ABC transporter permease
PVE_r1g1902	1902	-0.799264	-2.63156	1.24848	8.14514	123.822	1.15907e-26	2.16771e-25		ABC transporter substrate-binding protein
PVE_r1g1903	1903	1.47271	2.42067	-1.57447	4.84034	96.832	7.45691e-21	8.84619e-20		endonuclease
PVE_r1g1904	1904	1.26035	1.60115	-1.26111	7.1918	61.2174	3.22932e-13	1.97716e-12	prt1	Extracellular metalloprotease
PVE_r1g1905	1905	1.15375	1.89008	-1.14077	2.45892	38.0336	2.78058e-08	1.01999e-07		hypothetical protein
PVE_r1g1906	1906	0.474927	0.265795	0.232125	4.12996	21.5914	7.93317e-05	0.000192289	sad	Succinate semialdehyde dehydrogenase [NAD(P)+] Sad
PVE_r1g1907	1907	0.551	0.70201	0.297647	7.19539	35.6983	8.67306e-08	3.00289e-07	yneJ	Uncharacterized HTH-type transcriptional regulator YneJ
PVE_r1g1908	1908	0.796605	1.20696	-0.986741	5.625	28.6475	2.65581e-06	7.82566e-06		hypothetical membrane protein
PVE_r1g1909	1909	-0.278413	-1.26644	0.667172	6.43975	31.8893	5.52233e-07	1.76307e-06	aspC	Aspartate aminotransferase
PVE_r1g1910	1910	0.124277	0.308334	-0.292669	7.49919	0.9206	0.820454	0.843244	uvrB	UvrABC system protein B
PVE_r1g1913	1913	-0.271222	0.545103	0.347674	2.43779	6.39107	0.0940588	0.129674		DSBA oxidoreductase
PVE_r1g1914	1914	0.536082	0.627141	-0.0600339	3.0485	7.0404	0.070621	0.100562		transporter
PVE_r1g1915	1915	-0.551308	-1.05048	0.806529	8.1218	22.517	5.09124e-05	0.000126726	gltX	Glutamate--tRNA ligase
PVE_r1g1916	1916	0.139515	0.39071	0.4128	4.82411	19.4704	0.000218514	0.000498079		TetR family transcriptional regulator
PVE_r1g1917	1917	0.378946	0.748583	-0.0977301	2.85967	12.8265	0.00502721	0.00922802		hydrolase
PVE_r1g1918	1918	0.284025	0.22647	-0.149106	4.44387	1.8508	0.603944	0.648674		4-hydroxybenzoyl-CoA thioesterase
PVE_r1g1919	1919	-0.71536	-1.8606	1.448	3.37041	40.0247	1.05274e-08	4.07809e-08	dusC	tRNA-dihydrouridine(16) synthase
PVE_r1g1920	1920	-0.459249	0.182754	0.536453	1.94962	5.17686	0.159295	0.206589		hypothetical protein
PVE_r1g1921	1921	-0.3227	0.0729775	0.422387	2.11133	1.79009	0.617093	0.66093		hypothetical protein
PVE_r1g1922	1922	-0.0935968	0.114864	0.157117	4.114	1.33762	0.720219	0.753346		hypothetical protein
PVE_r1g1923	1923	1.6391	1.87474	-1.84	7.36302	63.2495	1.18774e-13	7.54882e-13		histidine kinase
PVE_r1g1924	1924	1.33628	1.45682	-1.38085	6.04969	47.2465	3.08024e-10	1.40468e-09		LysR family transcriptional regulator
PVE_r1g1925	1925	2.10678	-1.17439	-1.70008	8.93248	235.275	1.00072e-50	7.78403e-49	leuC	3-isopropylmalate dehydratase large subunit
PVE_r1g1926	1926	2.07533	-0.820081	-1.76459	7.27589	196.661	2.22117e-42	1.25652e-40	leuD	3-isopropylmalate dehydratase small subunit
PVE_r1g1927	1927	1.02757	-1.18192	-0.836041	7.09367	109.431	1.4547e-23	2.15064e-22	yafE	Uncharacterized protein YafE
PVE_r1g1928	1928	0.622155	-1.47007	-0.370316	7.95355	94.0418	2.96644e-20	3.30705e-19	leuB	3-isopropylmalate dehydrogenase
PVE_r1g1929	1929	-1.11561	-2.63801	1.17825	10.1192	71.6153	1.9245e-15	1.42567e-14	asd	Aspartate-semialdehyde dehydrogenase
PVE_r1g1931	1931	-1.12225	-1.47084	1.32674	5.07623	44.3637	1.26324e-09	5.4658e-09	usg	USG-1 protein homolog
PVE_r1g1932	1932	-0.390021	-0.128241	0.2782	8.66407	3.43851	0.328825	0.38687		peptidoglycan-binding protein
PVE_r1g1933	1933	-0.601639	-2.64196	0.918817	6.54255	115.162	8.49379e-25	1.39091e-23	truA	tRNA pseudouridine synthase A
PVE_r1g1934	1934	-1.00151	-1.94771	1.35811	6.07361	54.0941	1.07138e-11	5.59819e-11	trpF	N-(5'-phosphoribosyl)anthranilate isomerase
PVE_r1g1935	1935	-0.899567	-1.32263	1.19111	6.95126	38.0386	2.77383e-08	1.01806e-07	accD	Acetyl-coenzyme A carboxylase carboxyl transferase subunit beta
PVE_r1g1936	1936	-1.40943	-1.35719	2.04592	6.75237	30.9368	8.76508e-07	2.7435e-06	folC	Bifunctional protein FolC
PVE_r1g1937	1937	-1.02467	0.0457828	1.20287	4.48396	21.7622	7.30993e-05	0.000177939		cell division protein
PVE_r1g1938	1938	-0.467912	-0.812793	0.552848	8.0569	7.68421	0.0530094	0.0777979		colicin V production CvpA
PVE_r1g1939	1939	-0.125714	-1.37357	0.374838	8.21591	57.0026	2.56665e-12	1.43653e-11	purF	Amidophosphoribosyltransferase
PVE_r1g1940	1940	-0.360571	-0.92583	0.462674	7.07965	18.4637	0.000352872	0.000783208	metZ	O-succinylhomoserine sulfhydrylase
PVE_r1g1941	1941	-0.826948	-1.08288	0.821572	6.16917	17.0194	0.000700293	0.0014961		Uncharacterized oxidoreductase PA3106
PVE_r1g1942	1942	1.77517	3.77544	-1.75869	8.8105	255.99	3.31257e-55	3.33449e-53	puuB	Gamma-glutamylputrescine oxidoreductase
PVE_r1g1944	1944	0.0524343	-0.748687	0.284626	4.23544	7.50304	0.0574805	0.0836068		glycerol-3-phosphatase
PVE_r1g1945	1945	0.585633	0.728159	-0.584971	4.80587	13.309	0.00401389	0.00748844		hypothetical protein
PVE_r1g1946	1946	0.178301	1.80875	-0.500806	5.59587	98.7913	2.82726e-21	3.5059e-20		Conserved hypothetical membrane protein
PVE_r1g1947	1947	0.360642	1.87775	-0.75288	8.13842	52.1148	2.83098e-11	1.42381e-10		hypothetical protein
PVE_r1g1948	1948	-0.0147467	-0.39924	0.154758	6.81264	4.11416	0.249398	0.304409		sporulation protein
PVE_r1g1949	1949	0.00371423	-0.653183	0.32369	5.8885	6.2879	0.0984133	0.134755	endX	Extracellular endonuclease
PVE_r1g1950	1950	0.251023	-0.385259	0.0504668	7.41387	3.85657	0.277374	0.333912		hypothetical protein
PVE_r1g1951	1951	-2.74125	-0.97934	2.43208	7.82971	45.1202	8.7241e-10	3.82798e-09	ansB	Glutaminase-asparaginase
PVE_r1g1952	1952	0.299525	2.67472	0.438547	8.08681	144.736	3.59854e-31	9.5473e-30		LacI family transcriptional regulator
PVE_r1g1953	1953	-0.400049	1.13152	1.36281	5.32867	92.6874	5.7975e-20	6.20061e-19	rbsA3	Ribose import ATP-binding protein RbsA 3
PVE_r1g1954	1954	-0.334982	1.00295	1.16883	4.62884	50.2083	7.2133e-11	3.46978e-10		ABC transporter permease
PVE_r1g1955	1955	-0.764639	0.840818	1.58803	4.46838	46.9892	3.49404e-10	1.58494e-09	purR	HTH-type transcriptional repressor PurR
PVE_r1g1956	1956	-0.504279	0.723996	1.344	4.72937	52.2096	2.70228e-11	1.36409e-10	rbsK	Ribokinase
PVE_r1g1957	1957	-0.868247	0.990287	1.42741	2.82035	54.8943	7.23205e-12	3.8735e-11	rbsD	D-ribose pyranase
PVE_r1g1958	1958	-0.747489	0.975003	0.870558	6.12982	67.7048	1.3232e-14	9.1859e-14		hypothetical protein
PVE_r1g1959	1959	2.80139	2.81991	-2.97876	7.69673	112.004	4.06441e-24	6.38094e-23		hypothetical protein
PVE_r1g1960	1960	-0.21762	0.328746	0.465169	5.23851	13.0107	0.00461354	0.00850974		hypothetical protein
PVE_r1g1961	1961	-0.441998	-0.527838	0.223753	6.30778	11.8442	0.0079365	0.01403		hypothetical protein
PVE_r1g1962	1962	-0.592768	-0.689041	0.416627	9.36606	6.41557	0.0930525	0.128468		Conserved hypothetical protein
PVE_r1g1963	1963	-0.260625	1.63626	-0.0915976	10.0564	37.7428	3.20395e-08	1.16593e-07		Conserved hypothetical secreted protein
PVE_r1g1964	1964	-0.601879	-1.21724	0.577641	10.942	30.8216	9.26857e-07	2.89036e-06	thrS	Threonine--tRNA ligase
PVE_r1g1965	1965	-0.597018	-1.00737	0.353275	12.328	24.8632	1.64916e-05	4.3907e-05	infC	Translation initiation factor IF-3
PVE_r1g1966	1966	-1.01876	-1.34715	0.77779	10.031	40.0879	1.02078e-08	3.96536e-08		hypothetical protein
PVE_r1g1967	1967	-1.17383	-1.2617	0.919084	8.47925	24.9466	1.58426e-05	4.23069e-05	rplT	50S ribosomal protein L20
PVE_r1g1968	1968	-0.870841	-1.84142	1.08271	7.20962	74.6708	4.26252e-16	3.3118e-15	pheS	Phenylalanine--tRNA ligase alpha subunit
PVE_r1g1969	1969	-1.18975	-1.36362	1.28343	8.05881	49.2012	1.18195e-10	5.57193e-10	pheT	Phenylalanine--tRNA ligase beta subunit
PVE_r1g1970	1970	0.154309	0.6757	-0.220604	9.3354	10.3053	0.0161417	0.0268049	ihfA	Integration host factor subunit alpha
PVE_r1g1971	1971	0.0773971	0.563272	-0.182034	8.649	8.3158	0.0399166	0.0605293		hypothetical protein
PVE_r1g1972	1972	0.0483941	-0.917392	0.110817	6.2967	25.6209	1.14497e-05	3.10881e-05		integrase
PVE_r1g1973	1973	-0.639247	-1.40901	0.659884	6.38105	38.295	2.44784e-08	9.06682e-08		Conserved hypothetical protein
PVE_r1g1974	1974	0.666599	-0.211464	-0.168512	3.46296	7.47264	0.0582655	0.0846588		hypothetical protein
PVE_r1g1975	1975	0.33672	-0.584221	0.0646248	4.11759	8.67359	0.0339608	0.0524507		hypothetical protein
PVE_r1g1976	1976	0.483579	-0.399981	0.0659689	1.82335	5.3038	0.150856	0.196763		hypothetical protein
PVE_r1g1977	1977	0.341314	-1.07479	0.312401	2.92486	15.6424	0.00134236	0.00273304		Conserved hypothetical protein
PVE_r1g1978	1978	0.273388	-0.746165	0.188796	4.49258	6.17173	0.103548	0.140687		hypothetical protein
PVE_r1g1979	1979	0.544187	-0.440332	-0.530961	3.69099	7.89964	0.0481321	0.0714053		Conserved hypothetical protein
PVE_r1g1980	1980	0.774813	1.03358	-0.747071	7.48883	21.6118	7.85606e-05	0.000190488		hypothetical protein
PVE_r1g1981	1981	0.345165	-0.439478	0.0547773	5.16729	3.37082	0.337907	0.395651		DNA methyltransferase
PVE_r1g1982	1982	0.142172	-0.699116	0.197299	4.40504	3.97059	0.264657	0.320463		reverse transcriptase
PVE_r1g1983	1983	0.284126	-0.851638	-0.0110248	3.7501	7.24403	0.0645133	0.0926965		hypothetical protein
PVE_r1g1984	1984	0.567742	-0.175382	-0.334574	5.72511	6.14307	0.104853	0.142235		hypothetical protein
PVE_r1g1985	1985	0.610737	-0.0902456	-0.484883	5.40654	4.80132	0.186937	0.237223		hypothetical protein
PVE_r1g1986	1986	0.520626	-0.149106	-0.374013	5.24501	3.00029	0.39158	0.448897		hypothetical protein
PVE_r1g1987	1987	0.293296	-0.445211	-0.138507	5.04734	3.13072	0.371906	0.429799		hypothetical protein
PVE_r1g1988	1988	0.526629	-0.476988	0.0259547	6.60486	6.13713	0.105126	0.142521		hypothetical protein
PVE_r1g1989	1989	0.691357	-0.408411	-0.267113	3.79896	7.34078	0.0617937	0.0893867		hypothetical protein
PVE_r1g1990	1990	0.649541	-0.28436	-0.152912	7.49734	5.15423	0.160846	0.208205		hypothetical protein
PVE_r1g1991	1991	0.590758	-0.330284	-0.130134	6.22528	4.50856	0.211528	0.264443		hypothetical protein
PVE_r1g1993	1993	0.339695	-0.537638	0.225081	0.890463	2.73022	0.435117	0.491562		hypothetical protein
PVE_r1g1994	1994	1.17976	-0.520407	0.0518799	1.17946	8.31305	0.0399661	0.0605507		hypothetical protein
PVE_r1g1995	1995	0.528301	-0.51889	0.371844	2.67557	6.55958	0.0873422	0.121623		Conserved hypothetical protein
PVE_r1g1996	1996	0.3125	-0.456338	0.264246	4.37836	4.17429	0.243248	0.297859		hypothetical protein
PVE_r1g1998	1998	0.246966	-0.402568	-0.234344	8.02032	11.838	0.00795925	0.014056		repressor
PVE_r1g1999	1999	0.660603	-0.292762	-0.0382356	2.81886	5.91876	0.11563	0.15489		Conserved hypothetical protein
PVE_r1g2000	2000	0.724695	-0.2623	0.0511987	3.55916	7.8617	0.048958	0.0724735		hypothetical protein
PVE_r1g2001	2001	0.302192	-0.188113	0.17365	3.27907	1.73768	0.628589	0.670724		hypothetical protein
PVE_r1g2002	2002	0.643035	0.0712033	-0.203843	3.16532	3.45939	0.326068	0.384122		Holliday junction resolvase
PVE_r1g2003	2003	0.295894	-0.17489	0.0581807	2.21714	2.84803	0.415655	0.472618		hypothetical protein
PVE_r1g2009	2009	-0.138007	0.0529839	0.334757	1.86161	1.35714	0.715611	0.749099		lysozyme
PVE_r1g2011	2011	0.110947	-0.616139	0.505553	1.24506	2.00523	0.571322	0.618097		terminase
PVE_r1g2013	2013	0.0911025	0.247815	-0.196946	1.82048	0.401356	0.939962	0.947257		Portal protein
PVE_r1g2015	2015	0.0171418	-0.706055	-0.0203778	1.17976	5.60219	0.132653	0.175461		hypothetical protein
PVE_r1g2016	2016	-0.499648	-0.473506	0.71992	2.732	3.39302	0.334904	0.39274		hypothetical protein
PVE_r1g2017	2017	0.0434025	0.537822	-0.472027	1.22526	2.56481	0.463692	0.519046		hypothetical protein
PVE_r1g2018	2018	0.00556486	0.227833	-0.327201	1.66104	0.945709	0.814385	0.837683		hypothetical protein
PVE_r1g2020	2020	-0.655113	-0.69516	1.5927	1.42337	11.3433	0.0100073	0.0173241		hypothetical protein
PVE_r1g2023	2023	-0.022518	0.373495	0.493038	2.50404	14.0295	0.00286526	0.00549221		hypothetical protein
PVE_r1g2024	2024	-0.463587	-0.350187	0.8003	1.72314	3.19794	0.362102	0.419743		hypothetical protein
PVE_r1g2025	2025	-0.0679176	0.0706304	0.174806	3.43916	1.04227	0.791024	0.817046		hypothetical protein
PVE_r1g2026	2026	0.129822	0.189466	-0.592433	6.98366	5.66139	0.129298	0.171454		hypothetical protein
PVE_r1g2027	2027	0.34134	0.00998406	-0.288677	6.63906	2.28605	0.515198	0.566511		hypothetical protein
PVE_r1g2028	2028	0.17858	-0.0933265	-0.341756	6.53593	4.11236	0.249584	0.304582		protein LkcJ
PVE_r1g2029	2029	0.690028	1.1357	-0.843689	2.29088	15.3915	0.00151085	0.00304438		hypothetical protein
PVE_r1g2030	2030	0.118694	0.18888	-0.0223326	5.04451	1.26042	0.738553	0.769818		MFS transporter
PVE_r1g2031	2031	0.121876	0.573575	-0.114648	3.70433	4.69841	0.195261	0.246321		LysR family transcriptional regulator
PVE_r1g2032	2032	0.495722	-0.0394222	-0.730779	3.87465	13.588	0.0035232	0.0066491		hypothetical protein
PVE_r1g2033	2033	0.770739	0.943993	-0.810671	7.45314	19.65	0.000200581	0.000460885		TetR family transcriptional regulator
PVE_r1g2034	2034	0.797665	1.10997	-1.02089	3.60946	21.224	9.45802e-05	0.000226681		aldehyde dehydrogenase
PVE_r1g2035	2035	0.997018	0.732546	-0.863203	1.2064	6.25846	0.0996909	0.136096	nicA	Nicotinate dehydrogenase subunit A
PVE_r1g2036	2036	0.719868	0.91888	-0.723138	2.97501	12.7318	0.00525402	0.00961341	nicB	Nicotinate dehydrogenase subunit B
PVE_r1g2037	2037	0.0218636	0.837956	0.203808	1.24538	9.75406	0.0207767	0.0336607		LysR family transcriptional regulator
PVE_r1g2038	2038	0.358877	0.370651	-0.177764	0.961031	1.32605	0.722957	0.755633		DSBA oxidoreductase
PVE_r1g2039	2039	0.222179	0.688905	-0.517563	3.07413	5.49084	0.139188	0.183149	nemA	N-ethylmaleimide reductase
PVE_r1g2040	2040	-0.0462523	0.335974	-0.0237226	2.79169	3.33616	0.342642	0.399894		hypothetical protein
PVE_r1g2041	2041	5.26109	1.81229	-4.02276	6.47895	309.224	1.00318e-66	1.96194e-64		hypothetical protein
PVE_r1g2042	2042	0.92615	0.331266	-0.0341194	2.59422	14.8236	0.00197373	0.00389567		aminocarboxymuconate-semialdehyde decarboxylase
PVE_r1g2043	2043	0.616161	-0.0182984	-0.16036	3.73813	7.447	0.0589361	0.0855242		LysR family transcriptional regulator
PVE_r1g2044	2044	0.762875	-0.0677306	-0.67685	4.57796	15.892	0.00119329	0.00245656		hypothetical protein
PVE_r1g2045	2045	0.114893	0.131928	0.19539	7.04615	4.34789	0.226266	0.279793		hypothetical protein
PVE_r1g2046	2046	0.259603	0.229562	-0.443055	3.16583	1.73298	0.629626	0.671621	pstB1	Phosphate import ATP-binding protein PstB 1
PVE_r1g2047	2047	0.455948	0.404002	-0.39388	2.72664	2.52437	0.470902	0.526257		phosphate ABC transporter permease
PVE_r1g2048	2048	0.819857	-0.0924762	0.24499	1.43393	14.2825	0.00254481	0.00493282		phosphate ABC transporter permease
PVE_r1g2050	2050	3.48679	2.94922	-3.46255	8.23855	99.4597	2.0308e-21	2.53202e-20	mcpS	Methyl-accepting chemotaxis protein McpS
PVE_r1g2051	2051	5.11295	4.8493	-4.92525	8.32971	171.524	5.96504e-37	2.37388e-35		hypothetical protein
PVE_r1g2052	2052	0.311609	3.01311	-1.27139	3.27353	79.8754	3.26403e-17	2.7549e-16		membrane protein
PVE_r1g2053	2053	0.442062	3.02856	-0.283617	5.01169	193.577	1.03023e-41	5.4666e-40		NAD(FAD)-dependent dehydrogenase
PVE_r1g2054	2054	-0.469084	3.11248	0.551129	6.50332	116.757	3.85334e-25	6.49657e-24		Probable metallo-hydrolase BURPS1710b_2304
PVE_r1g2055	2055	1.16718	1.84793	-1.24251	6.81962	70.6221	3.14084e-15	2.28957e-14		Fis family transcriptional regulator
PVE_r1g2056	2056	-1.23182	1.08709	1.26257	5.33964	46.595	4.23813e-10	1.91107e-09		hypothetical membrane protein
PVE_r1g2057	2057	-0.924622	1.48166	1.4343	6.64532	98.0074	4.1678e-21	5.08531e-20	cydA	Cytochrome bd ubiquinol oxidase subunit 1
PVE_r1g2058	2058	-0.842061	1.70391	1.15082	6.68844	94.2259	2.70814e-20	3.03889e-19	cydB	Cytochrome bd-I ubiquinol oxidase subunit 2
PVE_r1g2060	2060	-1.11124	1.88891	1.05346	4.77016	100.528	1.19634e-21	1.52779e-20		membrane protein
PVE_r1g2061	2061	-0.917043	0.644834	0.792726	3.38004	34.4057	1.62653e-07	5.47643e-07		TonB-denpendent receptor
PVE_r1g2062	2062	-0.549372	0.659432	0.873609	1.46466	18.3781	0.000367516	0.000812811	xpsE	Type II secretion system protein E
PVE_r1g2072	2072	-0.378746	0.445233	-0.0390837	1.87986	5.03658	0.169138	0.217295		general secretion pathway protein GspD
PVE_r1g2073	2073	0.366672	0.844303	-0.518934	2.44499	10.595	0.0141302	0.0237937		hypothetical protein
PVE_r1g2074	2074	0.357324	0.312829	-0.101028	2.65297	3.43473	0.329326	0.387241		hypothetical protein
PVE_r1g2075	2075	-0.0431143	-0.0905939	0.495336	3.33995	2.72946	0.435245	0.491625		hypothetical protein
[truncated: 4,906 more rows]

[truncated: 6 more sheets: K_GO_enrich_Carbon, L_GO_enrich_Environment, M_Pv_SAND_logFC>1FDR<1e-5, N_Pv_SAND_logFC<-1FDR<1e-5, O_Pv_SAND_Matric_Solute, P_Pv_Sw_SAND_GO_Common]
